# Supplementary material for: Impact of the early COVID-19 pandemic on outcomes in a rural Ugandan neonatal unit: A retrospective cohort study
Source: PLoS One. 2021 Dec 16;16(12):e0260006. doi: 10.1371/journal.pone.0260006 (PMC8675646; doi:10.1371/journal.pone.0260006)
Supplement: S2 Table — (XLSX) [file pone.0260006.s002.xlsx]

## Sheet: Variables
Variable Name in Database	Field Label / Description	Field type notes
ageatadmission	age at admission (days)
RA_readmit	readmission (was previously hospitalized to Kiwoko NICU)	0=no 1=yes 99=unknown
KA_admwt	admission weight in kg	numerical
AA_CPAP	Admission CPAP	TRUE or FALSE
AA_matage	mothers age	numerical
KA_mdistrict	mother's district	1-Nakaseke 2-Luwero 3-Nakasongola 4-Other
KA_mot	mode of transport	1-foot 2-bicycle 4-ambulance 5-motorcycle/boda boda 7-taxi 8-special hire 99-unknown
RA_par	Mothers parity (prev preg) - # prior live births	whole digit
aa_numlivechild	Number of live children
RA_gestdates_wks	gestational age by dates in completed weeks	numerical; range 16-50
RA_gestdates_d	gestational age by dates in days	numerical 1-6
AA_gestagesource	How gestational age was determined	1-LNMP 2-Scan 3-Fundal height 4-N/A 99-Unknown
KR_estga	estimated (exam) gestational age	numerical
AR_CPAP	Respiratory Assistance During Hospitalization - CPAP	TRUE or FALSE
KR_operate	operation during hospitalization	0=No/1=Yes/99=Unknown
KR_photo	formal phototherapy?	0=No/1=Yes/99=Unknown
RA_pncum	number of prenatal visits	0- Missing/Unknown 1- No prenatal care 2- Prenatal care (great than o).
pnc_kiwoko	Was prenatal care at Kiwoko?	0- no1- yes
KA_gender	gender	0=Male 1=Female 99=Unknown
RA_gestnum	Gestation number	1=singleton 2=twin 3=triplet 4=quad 99=unknown
RA_bloc	birth location (Kiwoko/ another facility, etc)	1=Kiwoko 2=another facility 3=on the way to hospital 4=home 99=unknown
KA_birthatt	Birth Attendant	0=Doctor 1=Midwife/Nurse 2=TBA 3=Family member 4=Other 99=Unknown
KA_bwt	birth weight in kg	numerical
KA_delmode	Delivery Mode	0=normal vaginal 1= vacuum 2= caesarean section 99=unknown
RA_admdiag	Primary Admission Diagnosis (select only 1)	1=prematurity 2=respiratory distress? 3=birth asphyxia 4=infection 5=hypoglycemia 6=low birth weight 7=birth trauma 8=congenital anomaly (specify) 9=other (specify) 99=unknown
KR_transfuse	blood transfusion?	0=No/1=Yes/99=Unknown
AR_Consult	Referred for consult	0=No/1=Yes/99=Unknown
AD_agedis	Age on discharge (in days)	numerical
RR_alivedis	alive at discharge	1 (discharged home alive); 2 (referred); 3 (died); 4 (left against medical advice); 99 (unknown)
lengthofstay
RR_alivedis	alive at discharge
RD_disdiag	Primary discharge diagnosis	1=prematurity 2=respiratory distress? 3=birth asphyxia 4=infection 5=hypoglycemia 6=low birth weight 7=birth trauma 8=congenital anomaly (specify) 9=other (specify) 99=unknown
KD_diswt1	Validation of discharge weight (double entered to ensure accuracy)	numerical
AM_agedeathday1	Age at time of death (days)
AM_agedeathhrs1	Age at time of death (hours)
AM_deathdiag1	Death certificate diagnosis	1=prematurity 2=respiratory distress 3=birth asphyxia 4=infection 5=hypoglycemia 6=low birth weight 7=birth trauma 8=congenital anomaly (specify) 9=other (specify) 99=unknown
ar_refwhere	Where was baby referred
