# Supplementary material for: Impact of the early COVID-19 pandemic on outcomes in a rural Ugandan neonatal unit: A retrospective cohort study
Source: PLoS One. 2021 Dec 16;16(12):e0260006. doi: 10.1371/journal.pone.0260006 (PMC8675646; doi:10.1371/journal.pone.0260006)
Supplement: S1 Dataset — (XLSX) [file pone.0260006.s003.xlsx]

## Sheet: Dataset
ageatadmission	ra_readmit	ka_admwt	aa_cpap	aa_matage	ka_mdistrict	ka_mot	ra_par	aa_numlivechild	ra_gestdates_wks	ra_gestdates_d	aa_gestagesource	kr_estga	ar_cpap	kr_operate	kr_photo	ra_pncum	aa_pnckiwoko	ka_gender	ra_gestnum	ra_bloc	ka_birthatt	ka_bwt	ka_delmode	ra_admdiag	kr_transfuse	ageatdischarge	lengthofstay	rr_alivedis	ad_agedis	kd_diswt	rd_disdiag	am_agedeathday	am_deathdiag	ar_referwhere
0	0	2.79	0	24	2	5	4	3			99		0	0		5	0	0	1	2	1		0	3-Birth asphyxia	0	2	2	3-Died				2	3-Birth asphyxia
0	0	2.88	0	25	1	5	3	2	38	6	1		0	0	0	4	0	0	1	2	1	3	0	3-Birth asphyxia	0	0	0	3-Died					3-Birth asphyxia
0	0	2.52	0	18	1	5	1	1			99		0	0	0	3	0	0	1	2	1	2.87	0	9-Other (specify)	0	12	12	1-Discharged home alive	12	3.02	3-Birth asphyxia
0	0	2	0	22	2	8	3	3	35		99		0	0	0	2	1	1	1	1	1	2	0	1-Prematurity	0	5	5	1-Discharged home alive	5	2.07	1-Prematurity
0	0	1.87	0	24	2	8	2	4	33	3	1		0	0	1	4	0	0	2	2	1		0	1-Prematurity	0	9	9	1-Discharged home alive	10	1.66	1-Prematurity
1	0	2.39	0	20	1	5	2	1			99		0	0	0	5	0	1	1	2	1	1.3	0	9-Other (specify)	0	18	17	1-Discharged home alive	13	1.75	1-Prematurity
0	0	.82	1	30	1	7	3	4			77		1	0	0	2	0	0	2	1	1	.8100000000000001	0	1-Prematurity	0	8	8	3-Died				8	1-Prematurity
0	0	1.82	0	22	1	5	3	3	32		99		0	0	0		99	0	1	1	1	1.8	0	1-Prematurity	0	9	9	1-Discharged home alive	10	1.8	8-Congenital anomaly
27	0	3.37	0	28	2	2	3	3			1		0	0	0	5	0	1	1	2	1	3.4	0	4-Infection	0	36	9	3-Died				9	4-Infection
8	0	3.54	0	40	3	7	6	6	38	1	1		0	0	0	3	0	1	1	1	0	3.9	2	4-Infection	0	8	0	1-Discharged home alive	7	3.9	9-Other
1	0	2.47	0	20	1	5	1	1	33	0	1		0	0	0	3	1	0	1	1	1	2.5	0	4-Infection	0	1	0	3-Died				1	4-Infection
0	0	2.9	0	20	2	8	1	1			77		0	0	0	4	0	0	1	1	0	2.9	2	3-Birth asphyxia	0	0	0	3-Died				0	3-Birth asphyxia
2	0	2.42	0	18	3	5	1	1			77		0	0	0	4	1	0	1	2	1	3	0	4-Infection	0	2	0	2-Referred						1
2	0	2.5	0	15	3	8	1	1			77		0	0	1	1	1	0	1	2	1	2.5	0	4-Infection	0	2	0	1-Discharged home alive	3	2.18	4-Infection
1	0	2.9	0	23	1	5	1	1	38		1		0	0	0	3	1	0	1	2	1	3.5	0	3-Birth asphyxia	0	1	0	3-Died				1	3-Birth asphyxia
17	0	3	1	30	1	1	3	3	38	5	1		0	0	0	3	0	1	1	1	0	3	2	99-Unknown	0	17	0	3-Died				1	99-Unknown
0	0	3.36	1	24	2	4	5	5	40		1		0	0	0	3	0	1	1	2	1	3.7	0	4-Infection	0	0	0	1-Discharged home alive	6	3.31	3-Birth asphyxia
1	0	3.06	0	24	2	8	3	3	38	2	1		0	0	0	2	0	0	1	1	1	3.15	0	4-Infection	0	1	0	1-Discharged home alive	1	3.06	9-Other
5	0	2.1	0	26	2	5	2	3			77		0	0	0	4	0	1	1	2	1	2.5	0	9-Other (specify)	0	5	0	2-Referred						2
1	0	2.96	0	25	2	5	3	3			77		0	0	0	4	0	0	1	1	0	3	2	9-Other (specify)	0	1	0	2-Referred	2	2.96	9-Other
0	0	2.92	0	23	1	5	5	4	40	1	1		0	0	0	3	0	0	1	1	1	2.9	0	2-Respiratory distress	0	0	0	1-Discharged home alive	1	2.92	2-Respiratory distress
0	0	3	0	19	1	4	1	1	37		1		0	0	0	3	0	1	1	1	1	3	0	3-Birth asphyxia	0	0	0	1-Discharged home alive	1	3	3-Birth asphyxia
0	0	2.02	0	19	2	5	1	1			77		0	0	0	2	99	0	1	1	1	2	0	3-Birth asphyxia	0	0	0	3-Died					3-Birth asphyxia
2	0	2.8	1	20	3	5	3	2			77		1	0	0	5	0	0	1	2	1	3.4	0	9-Other (specify)	1	2	0	3-Died				3	9-Other (specify)
0	0	1.8	0	36	2	5	5	6	32		1		0	0	1	1	99	0	2	1	1		0	1-Prematurity	0	0	0	1-Discharged home alive	10	1.67	1-Prematurity
0	0	2	0	30	2	4	5	5			1		0	0	0	4	0	0	2	99	1	2	0	1-Prematurity	0	0	0	1-Discharged home alive	5	1.82	1-Prematurity
0	0	2.55	0	18	2	5	1	1	38	6	1		0	0	0	2	0	1	1	2	1	2.4	0	8-Congenital anomaly (specify)	0	0	0	2-Referred						2
1	0	2.81	0	35	2	7	5	4	36		1		0	0	0	4	0	0	1	1	0	2.8	2	2-Respiratory distress	0	1	0	1-Discharged home alive	1	2.8	2-Respiratory distress
1	0	2.81	0	17	2	8	1	1	39	3	1		0	0	0	3	0	1	1	1	0	3.1	1	4-Infection	0	1	0	2-Referred						1
0	0	1.9	0	20	3	5	1	1			1		0	0	0	4	0	0	1	1	1	1.9	0	1-Prematurity	0	0	0	2-Referred						1
2	0	2.8	0	24	1	5	1	1	38	1	1		0	0	0	4	0	0	1	4	2		0	9-Other (specify)	1	2	0	3-Died				3	9-Other (specify)
4	0	2.58	0	32	2	5	6	6			1		0	0	0	3	0	1	1	2	1	3.6	0	4-Infection	1	4	0	3-Died				8	8-Congenital anomaly (specify)
1	0	.87	1	18	2	5	1	2			77		1	0	0		0	0	2	1	1	.87	0	1-Prematurity	0	1	0	3-Died				1	1-Prematurity
0	0	1.37	1	24	2	5	3	4	31		2		0	0	0	3	0	0	2	1	0	1.37	2	1-Prematurity	0	0	0	3-Died				1	1-Prematurity
0	0	1.05	1	29	2	5	7	3	26		99		0	0	0	1	99	0	1	1	1	1	0	9-Other (specify)	0	0	0	3-Died				1	1-Prematurity
0	0	1	1	24	2	7	2	3	26	5	1		1	0	0	2	0	0	2	1	1	1	0	1-Prematurity	0	0	0	3-Died				1	1-Prematurity
3	0	2.8	0	33	3	5	6	6			99		0	0	1	3	0	0	1	3	3		0	4-Infection	1	3	0	3-Died				3	4-Infection
3	0	2.37	0	18	1	5	1	1	37	6	1		0	0	0	3	0	1	1	2	1	3.3	0	3-Birth asphyxia	0	3	0	3-Died				4	3-Birth asphyxia
0	0	2.25	0	22	2	7	1	2	38		99		0	0	0	5	0	1	2	1	0	2.3	2	1-Prematurity	0	0	0	1-Discharged home alive	1	2.25	6-Low birth weight
2	0	3.25	0	23	2	5	1	1	40	6	1		0	0	0	3	1	1	1	4	2		0	9-Other (specify)	0	2	0	1-Discharged home alive	2	3.25	9-Other
22	0	3.43	0	20	1	5	1	1	38	5	1		0	0	0	5	0	1	1	2	1	2.5	0	4-Infection	0	22	0	1-Discharged home alive	23	3.43	9-Other
0	0	1.63	1	36	3	4	3	3	28		2		1	0	0	3	1	1	1	1	1		0	1-Prematurity	0	0	0	3-Died				2	1-Prematurity
14	0	3.98	0	30	1	5	4	4			77		0	0	0	3	0	0	1	2	1	3.4	0	1-Prematurity	0	14	0	1-Discharged home alive	19	4.16	1-Prematurity
2	0	3.79	0	32	2	5	5	5	39	2	1		0	0	1	5	0	0	1	2	1	3.8	0	4-Infection	1	2	0	3-Died				3	4-Infection
2	0	2.56	0	29	3	7	3	2	40	6	1		0	0	0	4	0	0	1	2	1	2.7	0	9-Other (specify)	0	2	0	1-Discharged home alive	3	2.56	9-Other
0	0	2.77	1	22	1	5	1	1			77		1	0	0	5	0	0	1	1	0	2.77	2	3-Birth asphyxia	0	0	0	3-Died				1	3-Birth asphyxia
0	0	3.6	0	31	1	5	2	2	42	3	1		0	0	1	3	0	0	1	1	0	3.6	2	3-Birth asphyxia	0	0	0	1-Discharged home alive	1	3.6	3-Birth asphyxia
0	0	.8	1	22	1	5	2	2	29	2	2		0	0	0	2	0	0	2	1	1	.8	0	1-Prematurity	0	0	0	3-Died				0	1-Prematurity
2	0	2.72	1	25	3	5	1	1	38		2		1	0	0	4	0	0	1	2	1		0	4-Infection	0	2	0	3-Died				2	4-Infection
0	0	1.45	1	18	1	5	1	1	30		1		1	0	0	2	0	1	1	1	1	1.4	0	1-Prematurity	0	0	0	3-Died				1	3-Birth asphyxia
0	0	3.2	1	26	1	4	1	1	41	0	1		0	0	0	5	0	0	1	2	1		0	3-Birth asphyxia	0	0	0	3-Died				1	3-Birth asphyxia
0	0	1.49	1	19	2	8	1	1	34	2	1		1	0	0	3	0	1	1	1	1	1.4	0	1-Prematurity	0	0	0	3-Died				1	1-Prematurity
0	0	2.8	0	18	99	5	2	1	40		2		0	0	0	4	0	0	1	4	3		0	2-Respiratory distress	0	0	0	1-Discharged home alive	1	2.8
0	0	2.11	0	23	4	5	1	1			1		0	0	0	2	0	0	1	2	1	2.4	0	8-Congenital anomaly (specify)	0	0	0	2-Referred						2
0	0	2.3	0	19	2	8	1	1	36	0	1		0	0	0	5	0	1	1	1	1	2.3	0	1-Prematurity	0	0	0	2-Referred						1
0	0	3.1	1	29	2	4	1	1	38	1	1		0	0	0	5	0	0	1	2	1	3.2	0	3-Birth asphyxia	0	0	0	3-Died				1	3-Birth asphyxia
0	0	2.19	0	36	2	8	4	4	36	1	1		0	0	0	4	0	0	1	2	1	2.5	0	1-Prematurity	0	0	0	2-Referred						2
4	0	2.79	0	20	1	5	1	1	38	0	1		0	0	0		99	1	1	2	1	3.4	0	8-Congenital anomaly (specify)	0	4	0	2-Referred						1
1	0	3.23	0	21	1	4	1	1			1		0	0	0	3	0	0	1	2	1	3.3	0	3-Birth asphyxia	0	1	0	3-Died				1	3-Birth asphyxia
0	0	2.97	0	21	2	7	2	2	39	6	1		0	0	0	3	0	1	2	1	0	2.97	2	3-Birth asphyxia	0	0	0	3-Died				1	3-Birth asphyxia
0	0	3.62	0	19	2	5	3	3			99		0	0	0	5	0	1	1	1	1	2.7	0	3-Birth asphyxia	0	0	0	1-Discharged home alive	1	3.58	3-Birth asphyxia
3	0	2.83	0	17	2	5	1	1			1		0	0	0	3	0	1	1	2	1	3.3	0	4-Infection	0	3	0	1-Discharged home alive	4	2.83	4-Infection
0	0	2.48	1	23	1	4	2		39	5	1		0	0	0	5	0	1	1	2	0	2.6	2	7-Birth trauma	0	0	0	3-Died					3-Birth asphyxia
0	0	3.45	0	29	2	5	3	3			77		0	0	0	4	1	0	1	1	0	3.5	2	2-Respiratory distress	0	0	0	1-Discharged home alive	1	3.45	9-Other
0	0	3.33	0	21	1	5	1	1			99		0	0	0		0	0	1	99	0	3.3	2	3-Birth asphyxia	0	0	0	1-Discharged home alive	1	3.32	3-Birth asphyxia
0	0	2.08	0	26	1	5	5	4			77		0	0	0	5	1	1	1	2	1	2.3	0	1-Prematurity	0	0	0	2-Referred						1
0	0	3.12	0	21	3	99	2	1	38		99		0	0	0	2	0	0	1	1	0	3.1	2	3-Birth asphyxia	0	0	0	3-Died					3-Birth asphyxia
1	0	3.5	0	25	1	5	3	3			77		0	0	0	5	1	1	1	1	1	3.7	0	9-Other (specify)	0	1	0	3-Died				2	9-Other (specify)
0	0	2.72	1	28	1	5	2	2	40	2	1		1	0	0	3	1	0	1	1	0		2	9-Other (specify)	0	0	0	3-Died				1	9-Other (specify)
6	0	1.98	1	27	2	5	3	3	36	0	1		0	0	0	2	0	0	1	4	3	2	0	1-Prematurity	0	6	0	3-Died				7	1-Prematurity
0	0	2.85	0		1	5	6	3			77		0	0	0	4	0	0	1	1	1	2.85	0	3-Birth asphyxia	0	0	0	3-Died				1	3-Birth asphyxia
2	0	2.71	0	28	3	4	2	2	37	3	1		0	0	0	3	0	0	1	2	0	2.8	2	4-Infection	0	2	0	3-Died				2	3-Birth asphyxia
2	0	3.1	0	18	2	5	2	2	40		1		0	0	0	5	0	0	1	1	1	3.1	0	8-Congenital anomaly (specify)	0	2	0	1-Discharged home alive	3	3.1	8-Congenital anomaly
0	0	2	1	23	2	7	2	2	36	1	1		0	0	0	1	0	1	1	1	0	2	2	1-Prematurity	0	0	0	3-Died				1	1-Prematurity
10	0	4.06	0	35	1	5	7	7	40		77		0	0	0	4	0	1	1	4	2		0	4-Infection	0	10	0	1-Discharged home alive	10	4.06	4-Infection
0	0	1.03	1	19	3	5	1	1	25		1		0	0	0	1	0	0	1	2	1		0	1-Prematurity	0	0	0	3-Died				0	1-Prematurity
0	0	3.17	0	22	2	8	3	2	39	3	1		0	0	0	5	0	0	1	1	1	3.2	0	2-Respiratory distress	0	0	0	1-Discharged home alive	1	3.17	4-Infection
3	0	2.3	1	22	3	4	5	2			77		0	0	0	4	0	1	1	2	1		0	4-Infection	0	3	0	3-Died				3	4-Infection
0	0	1.3	1	29	2	99	5	3	31		1		0	0	0	4	0	0	1	1	0	1.3	2	1-Prematurity	0	0	0	3-Died				1	1-Prematurity
0	0	2.32	0	35	1	5	6	6			77		0	0	0	3	1	1	1	1	1	2.4	0	4-Infection	0	0	0	2-Referred						1
0	0	3.2	0	20	2	5	2	2			99		0	0	0	4	0	0	1	1	1	3	0	4-Infection	0	0	0	1-Discharged home alive	1	3.2	4-Infection
0	0	2.42	0	34	1	99	9	9	36	2	1		0	0	0	6	1	1	2	1	1	2.4	0	1-Prematurity	0	0	0	1-Discharged home alive	1	2.42	6-Low birth weight
2	0	2.17	0	43	2	5	8	7			99		0	0	0	3	0	0	1	2	1	3	0	4-Infection	0	2	0	3-Died				1	4-Infection
0	0	1.26	1		2	5	3	3			99		0	0	0		0	0	1	4	2		0	1-Prematurity	0	0	0	3-Died				1	1-Prematurity
0	0	3.17	0	21	2	5	2	2			99		0	0	0		0	1	1	2	1	3.5	0	8-Congenital anomaly (specify)	0	0	0	2-Referred						1
0	0	.89	1	32	2	5	4	3	28	6	1		1	0	0	3	0	1	1	1	1	.9	0	1-Prematurity	0	0	0	3-Died				1	1-Prematurity
0	0	2.53	0	19	1	5	1	1			77		0	0	0	6	1	1	1	1	1	2.6	0	9-Other (specify)	0	0	0	1-Discharged home alive	1	2.53	9-Other
1	0	3.63	0	30	2	8	3	3			99		0	0	0	6	1	0	1	1	0	3.6	2	9-Other (specify)	0	1	0	2-Referred						1
1	0	2.91	0		2	5					77		0	0	0		99	1	1	2	0	3.6	2	3-Birth asphyxia	0	1	0	3-Died				2	3-Birth asphyxia
0	0	1.5	0	28	3	5	5	5	33	3	1		0	0	0	3	0	1	2	1	1	1.42	0	1-Prematurity	0	0	0	3-Died				1	1-Prematurity
0	0	2.46	0	29	2	5	2	3	35	5	1		0	0	0	4	1	0	2	1	1	2.4	0	3-Birth asphyxia	0	0	0	1-Discharged home alive	1	2.46	3-Birth asphyxia
0	0	2.41	0	21	2	5	1	1	36		1		0	0	0	4	0	1	1	1	1	2.3	0	1-Prematurity	0	0	0	1-Discharged home alive	1	2.41	6-Low birth weight
0	0	1.93	1	27	2	5	2	2			77		1	0	0	3	0	1	1	1	1		0	3-Birth asphyxia	0	0	0	3-Died				0	3-Birth asphyxia
0	0	3.22	0	25	1	99	3	3	38	4	1		0	0	0	4	0	0	1	1	0	3.3	2	3-Birth asphyxia	0	0	0	1-Discharged home alive	1	3.22	3-Birth asphyxia
4	0	2.05	0	30	2	5	6	5	33	4	1		1	0	0	3	0	1	1	2	0		2	2-Respiratory distress	1	4	0	3-Died				4	2-Respiratory distress
0	0	2.4	1	21	2	4	1	1	41	0	1		0	0	0	4	0	1	1	2	0	2.4	2	3-Birth asphyxia	0	0	0	3-Died				1	3-Birth asphyxia
0	0	3.53	1	28	3	4	1	1	39	4	1		1	0	0	3	0	0	1	2	1	3.5	0	3-Birth asphyxia	0	0	0	3-Died					3-Birth asphyxia
0	0	.88	1	20	1	5	1	2	27	4	1		0	0	0	1	0	1	2	2	1	.88	0	1-Prematurity	0	0	0	3-Died				0	1-Prematurity
0	0	3.17	0	20	2	5	1	1	40	3	1		0	0	0	5	0	0	1	1	1	3.2	0	2-Respiratory distress	0	0	0	1-Discharged home alive	1	3.17	3-Birth asphyxia
6	0	1.67	0	21	2	7	2	1			99		0	0	1	4	0	1	1	2	1	2.3	0	9-Other (specify)	0	6	0	3-Died				6	4-Infection
24	0	3.85	0	25	1	5	3	2			77		0	0	0	4	0	0	1	1	0	2.5	2	9-Other (specify)	0	24	0	3-Died	25	3.85	9-Other	3	3-Birth asphyxia
0	0	3.46	0	37	2	8	4	5	39	5	1		0	0	0	3	0	0	1	1	0	3.4	2	3-Birth asphyxia	0	0	0	1-Discharged home alive	1	3.46	3-Birth asphyxia
4	0	3.21	0	30	4	99	3	3	42	5	1		0	0	0		1	1	1	2	1		0	4-Infection	0	5	1	1-Discharged home alive	7	3.35	4-Infection
20	0	3.1	0	20	1	5	3	1			77		0	1	99	6	1	1	1	2	1	3	0	4-Infection	99	21	1	3-Died				21	4-Infection
30	0	2.5	0	21	1	8	1	1			1		0	0	0		0	1	1	2	1		0	1-Prematurity	0	31	1	3-Died				2	9-Other (specify)
0	0	3.22	0	20	2	5	1	1	39		1		0	0	1	3	0	1	1	1	1	3.4	0	3-Birth asphyxia	0	1	1	1-Discharged home alive	2	3.1	3-Birth asphyxia
0	0	2.67	0	24	3	5	1	1	38		3		0	0	0	3	1	1	1	1	0		2	9-Other (specify)	0	1	1	1-Discharged home alive	2	2.56	9-Other
0	0	2.2	0	38	3	5	6	6			77		0	0	0	2	1	0	1	4	3		0	8-Congenital anomaly (specify)	0	1	1	2-Referred						1
1	0	3.65	0	18	1	5	1	1			1		1	0	0	4	0	0	1	2	1	2.9	0	4-Infection	0	2	1	3-Died				2	4-Infection
0	0	2.45	0	20	1	5	1	1	39	1	1		0	0	0	4	0	0	1	1	0	2.6	2	9-Other (specify)	0	1	1	1-Discharged home alive	2	2.52	9-Other
0	0	2.4	0	19	2	8	1	1			77		1	0	0	3	0	0	1	1	1	2.4	0	4-Infection	0	1	1	3-Died				2	2-Respiratory distress
6	0	3.09	0	20	1	8	3	3	39		1		0	0	0	4	0	0	1	2	1	3.5	0	4-Infection	0	7	1	2-Referred						2
0	0	3	0	21	3	8	1	1	38	5	1		0	0	0	4	0	1	1	1	1		0	4-Infection	0	1	1	1-Discharged home alive	2	2.9	4-Infection
0	0	.87	1	22	2	5	2	4			77		1	0	0	2	0	0	3	2	1		0	1-Prematurity	0	1	1	3-Died				2	1-Prematurity
2	0	2.53	1	16	1	5					99		1	0	0	2	0	0	1	2	1		0	3-Birth asphyxia	0	3	1	3-Died				4	3-Birth asphyxia
0	0	3.35	0	32	2	7	4	3	38		1		0	0	0	4	0	1	1	1	0	3.4	2	9-Other (specify)	0	1	1	1-Discharged home alive	1	3.16	9-Other
0	0	3.63	0	25	1	5	5	4	38		1		0	0	0	4	1	0	1	1	1	3.6	0	2-Respiratory distress	0	1	1	1-Discharged home alive	2	3.56	9-Other
0	0	3.1	0	17	2	5	1	1	39	5	1		0	0	0	4	0	0	1	1	0		2	3-Birth asphyxia	0	1	1	1-Discharged home alive	2	3.16	3-Birth asphyxia
0	0	2.9	0	33	2	99	2	2	40	1	1		0	0	0	4	1	0	1	1	0	3	2	9-Other (specify)	0	1	1	1-Discharged home alive	2	2.9	9-Other
10	0	3.26	0	24	3	8	2	2	38		1		0	0	0	3	0	0	1	2	1	3.3	0	9-Other (specify)	0	11	1	1-Discharged home alive	11	3.27	9-Other
1	0	3.79	0	35	3	4	8	8	40		1		1	0	0	3	0	1	1	2	1	3.7	0	4-Infection	0	2	1	3-Died				2	4-Infection
0	0	3.2	0	22	2	5	1	1	38		1		0	0	0	4	1	0	1	1	0	3.2	2	3-Birth asphyxia	0	1	1	1-Discharged home alive	2	3.09	3-Birth asphyxia
1	0	3.33	0	25	4	5	2	1	38		99		0	0	0	3	0	0	1	2	1	3.5	0	2-Respiratory distress	0	2	1	3-Died				3	3-Birth asphyxia
0	0	2.71	0	20	2	5	1	1			77		0	0	0	2	0	0	1	1	1	2.71	0	3-Birth asphyxia	0	1	1	1-Discharged home alive	1	2.56	3-Birth asphyxia
0	0	3.68	0	28	4	1	2	1	41	0	99		0	0	0	2	1	0	1	1	1	3.7	0	4-Infection	0	1	1	1-Discharged home alive	2	3.7	9-Other
8	0	.55	0	24	4	4	1	1			1		0	99	99		0	1	1	2	1		0	1-Prematurity	99	9	1	3-Died				9	1-Prematurity
0	0	1.67	1	28	2	99		3	33	0	1		1	0	0	1	0	1	1	1	0	1.67	2	1-Prematurity	0	1	1	3-Died				2	2-Respiratory distress
1	0	2.49	0	26	3	7	4	4			77		0	0	0	6	0	0	1	2	1		0	4-Infection	0	2	1	2-Referred						1
0	0	1.92	1	39	3	7	6	5	33	4	1		1	99	99	2	0	0	1	1	0	2	2	3-Birth asphyxia	99	1	1	3-Died				2	1-Prematurity
3	0	2.67	0	24	2	5	3	3			1		0	0	0	2	0	1	1	2	1	3	0	2-Respiratory distress	0	4	1	3-Died				5	3-Birth asphyxia
23	0	3.9	0	33	1	5	7	6			77		0	0	0	1	0	0	1	2	0	3	2	4-Infection	0	24	1	1-Discharged home alive	24	3.9	4-Infection
0	0	3.02	0	22	1	5	2	2	38	2	1		0	0	0	3	1	0	1	1	1	2.56	0	5-Hypoglycemia	0	1	1	1-Discharged home alive	2	2.02	5-Hypoglycemia
3	0	2.9	0	27	2	7	2	1			99		0	0	1	3	0	0	1	1	0	3.4	2	4-Infection	0	4	1	1-Discharged home alive	4	2.8	4-Infection
0	0	1.46	0	29	1	5	3	3	32		99		1	0	1	4	0	1	1	1	0	1.5	2	1-Prematurity	0	1	1	3-Died				1	1-Prematurity
0	0	3	0	25	1	7	3	3			1		0	0	1	3	0	0	1	1	1	2.8	0	4-Infection	0	1	1	1-Discharged home alive	2	3.01	9-Other
1	0	2.42	0	19	2	5	1	1	37		1		0	0	0	4	0	0	1	1	0	2.6	2	9-Other (specify)	0	2	1	1-Discharged home alive	3	2.28	9-Other
0	0	.87	1	25	2	7	1	1	24	4	1		0	0	0	2	0	0	2	1	1	.8	0	1-Prematurity	0	1	1	3-Died				2	1-Prematurity
0	0	2.92	0	21	2	4	1	1	40	3	1		0	0	0	2	0	1	1	1	0	3	2	3-Birth asphyxia	0	1	1	1-Discharged home alive	2	2.92	4-Infection
8	0	3.25	0	25	3	5	2	2	40		1		1	0	0	3	0	0	1	2	1	3.7	0	4-Infection	0	9	1	3-Died				10	4-Infection
0	0	1.7	1	34	1	5	7	5	31	4	1		1	0	0	1	1	0	1	4	2		0	1-Prematurity	0	1	1	3-Died				2	3-Birth asphyxia
1	0	3.19	1	28	2	4	2	2	38	5	1		1	0	0	4	0	0	1	2	1		0	3-Birth asphyxia	0	2	1	3-Died				2	3-Birth asphyxia
2	0	3.4	0	21	1	5	3	3			77		0	0	0	5	0	0	1	2	1	4	0	4-Infection	0	3	1	3-Died				3	4-Infection
9	0	3.32	0	38	1	5	5	4			77		0	0	0	2	1	1	1	1	1	2.9	0	9-Other (specify)	0	10	1	1-Discharged home alive	11	3.33	9-Other
0	0	2.8	0	27	2	5	3	2			77		0	0	0	2	0	0	1	1	0	2.8	2	3-Birth asphyxia	0	1	1	1-Discharged home alive	2	2.8	3-Birth asphyxia
72	1	1.73	0	25	1	5	1	1	27	1	2		0	0	0	4	0	0	1	1	0	.9	2	9-Other (specify)	1	73	1	1-Discharged home alive	43	1.76	9-Other
0	0	4.06	0	23	3	8	2	1	39	3	1		0	0	0	6	0	1	1	2	1		0	3-Birth asphyxia	0	1	1	1-Discharged home alive	2	3.95	3-Birth asphyxia
2	0	2.87	0	38	1	4	6	5			77		0	0	0	5	0	1	1	2	1	3.2	0	9-Other (specify)	0	3	1	1-Discharged home alive	4	2.87	9-Other
0	0	1.36	0	20	1	4	2	3	25	3	1		1	0	0	2	0	0	2	2	1	1.4	0	1-Prematurity	0	1	1	3-Died				1	1-Prematurity
0	0	2.97	0	30	1	4	5	5	37		1		0	1	0		0	1	1	1	0	2	2	3-Birth asphyxia	0	1	1	3-Died				2	3-Birth asphyxia
0	0	2.24	0	23	2	8	5	3			1		0	0	0	2	0	0	1	2	1	2.2	0	1-Prematurity	0	1	1	3-Died				2	8-Congenital anomaly (specify)
0	0	3	0	28	1	5	5	5	37	5	1		0	0	0	5	1	1	1	1	0	3	2	2-Respiratory distress	0	1	1	1-Discharged home alive	2	3	2-Respiratory distress
0	0	2.41	0	17	2	5	1	1	36	4	1	39	0	0	0	1	0	1	1	2	1	2.2	0	6-Low birth weight	0	1	1	1-Discharged home alive	2	2.35	6-Low birth weight
0	0	2.44	0	19	3	4	1	1			99		0	0	0	4	0	0	1	2	1		0	3-Birth asphyxia	0	1	1	3-Died				2	2-Respiratory distress
17	0	2.52	0	28	1	1	3	4	34		1		0	0	1	1	1	0	2	1	1	2.5	0	9-Other (specify)	0	18	1	1-Discharged home alive	18	2.52	9-Other
12	0	2.93	0	18	2	5	2	2			1		0	0	0	2	0	0	1	2	1	2.5	0	9-Other (specify)	0	13	1	1-Discharged home alive	13	2.93	9-Other
0	0	3.52	0	25	2	5	3	3	40	0	99		0	0	0	3	0	0	1	1	0	3.6	2	9-Other (specify)	1	1	1	1-Discharged home alive	2	3.35	9-Other
0	0	2.53	0	39	1	5	7	6			77		0	0	0	2	0	0	1	1	1	2.8	0	2-Respiratory distress	0	1	1	1-Discharged home alive	2	2.46	4-Infection
0	0	2.93	0	30	3	4	8	8	38		99		0	0	0		0	0	1	1	0		2	3-Birth asphyxia	0	1	1	1-Discharged home alive	2	2.86	9-Other
3	0	2.4	0	17	2	5	1	1			77		0	0	0	4	1	0	1	2	1	3	0	4-Infection	0	4	1	3-Died				4	4-Infection
0	0	1.6	0	28	1	8	7	5			77		0	0	0	2	1	1	1	1	0	1.6	2	1-Prematurity	0	1	1	2-Referred						1
0	0	.97	0	24	2	7	2	3	26	5	1		0	0	1	2	0	1	2	1	1	.9	0	1-Prematurity	0	1	1	3-Died				2	1-Prematurity
1	0	3.33	0	37	2	7	5	4			77		0	0	0	3	0	0	1	2	1		0	9-Other (specify)	0	2	1	1-Discharged home alive	2	3.3	9-Other
1	0	2.45	0	23	4	4	1	1	38	1	1		0	0	0	4	0	1	1	2	0	2.36	2	3-Birth asphyxia	0	2	1	3-Died				3	3-Birth asphyxia
1	0	2.72	1	19	2	5	1	1			77		1	0	0	3	0	0	1	2	0		2	2-Respiratory distress	0	2	1	3-Died				2	3-Birth asphyxia
0	0	1.58	1	30	1	99	4	4			77		1	0	0	1	1	0	1	2	1	1.6	0	3-Birth asphyxia	0	1	1	3-Died				2	1-Prematurity
0	0	3.65	0	23	1	4	2	1			77		0	0	0	4	0	1	1	1	0	3.7	2	3-Birth asphyxia	0	1	1	1-Discharged home alive	2	3.56	3-Birth asphyxia
0	0	3.3	0	28	3	4	1	1	41	1	1		0	0	0	5	99	0	1	2	1	3.3	0	3-Birth asphyxia	0	1	1	3-Died				1	3-Birth asphyxia
1	0	2.06	0	20	2	4	1	1	43	2	1		0	0	0	4	0	1	1	2	1	2.02	0	3-Birth asphyxia	0	2	1	3-Died				7	3-Birth asphyxia
0	0	2.76	1	20	1	4	2	1			77		1	0	0	3	0	1	1	2	1	2.7	0	3-Birth asphyxia	0	1	1	3-Died				2	3-Birth asphyxia
0	0	3.35	0	27	2	5	6	6	40		1		0	0	1	2	0	0	1	1	0	3.4	2	2-Respiratory distress	0	1	1	1-Discharged home alive	3	3.06	2-Respiratory distress
4	0	3.3	0	28	1	4	5	5	40	5	1		0	0	1	3	0	0	1	2	1	3.6	0	4-Infection	0	5	1	3-Died				6	4-Infection
3	0	3	0	22	1	4	2	2			77		0	0	0	3	0	0	1	2	1	3.2	0	2-Respiratory distress	0	4	1	3-Died				5	3-Birth asphyxia
0	0	3.5	0	36	3	8	5	4			1		0	0	0	4	0	1	1	1	0	3.5	2	3-Birth asphyxia	0	1	1	1-Discharged home alive	1	3.5	3-Birth asphyxia
0	0	2.58	0	31	3	5	4	4			77		0	0	0	3	0	1	1	1	1	2.6	0	9-Other (specify)	0	1	1	1-Discharged home alive	2	2.55	9-Other
1	0	2.63	0	29	1	4	2	2	39		1		0	0	0	4	0	1	1	1	1	2.8	0	9-Other (specify)	0	2	1	1-Discharged home alive	3	2.62	1-Prematurity
5	0	3.35	0	23	3	7	3	3			77		0	0	0	3	0	0	1	3	3		0	9-Other (specify)	0	6	1	2-Referred						2
0	0	3.28	1	25	2	8	2	2	40	6	1		1	0	0	4	1	0	1	1	0	3.4	2	2-Respiratory distress	0	1	1	3-Died				1	4-Infection
22	1	4.31	0	30	1	5	4	4	40	0	1		0	1	0	3	0	0	1	2	1	3.3	0	8-Congenital anomaly (specify)	0	23	1	1-Discharged home alive	23	4.31	8-Congenital anomaly
0	0	3.02	0	29	2	5	2	1	39	6	1		0	0	1	4	0	0	1	1	1		0	3-Birth asphyxia	0	1	1	3-Died				3	3-Birth asphyxia
0	0	3.25	0	29	1	5	7	6			77		1	0	0	4	1	1	1	1	1	3.2	0	3-Birth asphyxia	0	1	1	1-Discharged home alive	2	3.25	3-Birth asphyxia
3	0	2.23	0	24	2	5	4	3	36	2	1		0	0	0	3	0	1	1	2	1	3.7	0	4-Infection	0	4	1	2-Referred						1
0	0	2.66	0	20	3	7	1	1			77		0	0	0	3	0	0	1	1	0	2.7	2	3-Birth asphyxia	0	1	1	1-Discharged home alive	2	2.65	3-Birth asphyxia
0	0	2.82	0	18	1	5	1	1	39	1	1		0	0	0	6	1	0	1	1	0	2.9	2	2-Respiratory distress	0	1	1	1-Discharged home alive	2	2.8	2-Respiratory distress
0	0	3.71	0	28	1	5	6	6	40		1		0	0	0	4	0	0	1	1	1		0	9-Other (specify)	0	1	1	1-Discharged home alive	2	3.61	9-Other
0	0	2.82	0	30	2	4	6	7	38	3	1		0	0	0	2	1	1	1	3	1		0	3-Birth asphyxia	0	1	1	1-Discharged home alive	1	2.82	3-Birth asphyxia
0	0	3.68	0	36	1	5	8	8			77		0	0	0	3	0	0	1	1	1	3.7	0	3-Birth asphyxia	0	1	1	1-Discharged home alive	2	3.68	3-Birth asphyxia
0	0	2.54	1	23	1	5	4	3			77		1	0	0	4	0	0	1	1	0	2.7	2	2-Respiratory distress	0	1	1	1-Discharged home alive	2	2.52	2-Respiratory distress
0	0	3.98	1	21	2	5	1	1			2		1	0	0		0	1	1	2	1	3.98	0	3-Birth asphyxia	0	1	1	3-Died				2	3-Birth asphyxia
0	0	3.02	0	20	2	5	1	1	37	6	1		0	0	0	9	0	0	1	1	0	3.2	2	5-Hypoglycemia	0	1	1	1-Discharged home alive	2	3.03	9-Other
1	0	3.03	0	23	2	5	6	2	37	3	1		0	0	0	3	0	0	1	2	1	3.2	0	4-Infection	0	2	1	2-Referred						1
0	0	3.3	0	26	3	7	2	2	41	2	1		0	0	0	2	0	0	1	1	1	3.5	0	9-Other (specify)	0	1	1	1-Discharged home alive	2	3.3	9-Other
0	0	3.42	1	27	3	5	3	2			77		0	0	0	5	0	1	1	2	1		0	3-Birth asphyxia	0	1	1	3-Died				1	3-Birth asphyxia
1	0	3.6	1	30	2	4	4	4	40		99		1	0	0	3	0	1	1	2	1	3.64	0	3-Birth asphyxia	0	2	1	3-Died				1	3-Birth asphyxia
32	0	3.64	1	30	2	4	4	4	40		2		1	0	0	3	0	1	1	2	1	3.6	0	3-Birth asphyxia	0	33	1	3-Died				3	3-Birth asphyxia
0	0	.9	0	30	2	5	3	3			1		1	0		2	0	1	2	1	0	.9	2	1-Prematurity	0	1	1	3-Died				2	1-Prematurity
0	0	1.87	0	26	1	8	2	2			77		1	0	0	4	0	1	1	1	1	2	0	1-Prematurity	0	1	1	3-Died				1	1-Prematurity
10	0	3.15	0	23	1	5	2	2			77		0	0	0	3	0	0	1	2	1	2.8	0	9-Other (specify)	0	11	1	1-Discharged home alive	12	3.15	9-Other
0	0	3.5	0	32	2	5	2	2	39	4	1		0	0	0	5	99	0	1	1	1	3.6	0	4-Infection	0	1	1	1-Discharged home alive	2	3.46	9-Other
0	0	2.3	0	19	2	4	1	1	35	5	1		0	0	0	2	0	1	1	2	1	2.36	0	1-Prematurity	1	1	1	2-Referred						1
0	0	2.77	0	26	2	5	6	5	39		1		0	0	0	4	0	0	1	1	0	2.8	2	9-Other (specify)	0	1	1	1-Discharged home alive	2	2.77	9-Other
0	0	4	0	18	1	4	1	1	43	1	1		0	0	0		0	0	1	1	0	4	2	4-Infection	0	1	1	1-Discharged home alive	2	3.9	9-Other
0	0	1.35	0	19	1	4	2	1	28	4	1		0	0	0	4	0	1	1	2	1		0	1-Prematurity	0	1	1	3-Died				1	1-Prematurity
0	0	2.79	0	25	1	99	1	1			77		0	0	0	4	0	0	1	1	0	2.89	2	3-Birth asphyxia	0	1	1	1-Discharged home alive	1	2.69	3-Birth asphyxia
0	0	3.97	0	26	1	5	1	1	41	0	1		0	0	0	4	1	0	1	1	0	4.1	2	2-Respiratory distress	0	1	1	1-Discharged home alive	2	4	2-Respiratory distress
0	0	2.37	0	29	2	5	4	3	34		1		0	0	0	3	0	1	2	1	1		0	3-Birth asphyxia	0	1	1	1-Discharged home alive	2	2.2	6-Low birth weight
1	0	3.13	0	19	2	4	2	1			77		0	0	0	3	0	0	1	1	0	3.2	2	3-Birth asphyxia	0	2	1	1-Discharged home alive	1	3.07	3-Birth asphyxia
0	0	3.07	0	25	2	5	2	1			77		1	0	0		0	1	1	2	0		2	3-Birth asphyxia	0	1	1	3-Died				1	3-Birth asphyxia
0	0	3.09	0	24	2	5	5	5			77		0	0	0	1	0	0	1	1	1	3.1	0	3-Birth asphyxia	0	1	1	1-Discharged home alive	2	3	3-Birth asphyxia
19	0	1.96	0	25	3	8	3	4			77		0	0	0	4	0	1	2	2	1		0	4-Infection	0	20	1	1-Discharged home alive	19	1.98	1-Prematurity
21	0	2.94	0	19	2	5	2	1			99		0	0	0	5	0	1	99	2	1	3.5	0	9-Other (specify)	0	22	1	1-Discharged home alive	21	2.84	9-Other
0	0	2.43	0	18	1	8	1	1	38	0	1		0	0	0	3	1	0	1	1	1	2.2	0	1-Prematurity	0	1	1	1-Discharged home alive	2	2.43	1-Prematurity
0	0	3.51	0	26	2	8	4	4			77		0	0	0	4	0	0	1	1	0	3.6	2	3-Birth asphyxia	0	1	1	1-Discharged home alive	1	3.48	3-Birth asphyxia
43	1	1.56	0	30	2	7	1	2	34		2		0	0	0	2	0	1	2	1	1	1.1	0	4-Infection	0	44	1	1-Discharged home alive	44	1.57	4-Infection
0	0	1.2	0	28	1	5	6	4	34		99		0	0	0	1	0	0	1	1	0		2	1-Prematurity	0	1	1	3-Died				2	1-Prematurity
0	0	1.34	1	18	1	1	2	1			1		1	0	0	4	0	1	1	1	1	1.3	0	1-Prematurity	0	1	1	3-Died				2	2-Respiratory distress
0	0	.86	1	17	2	4	1	1	25	0	1		1	0	1	2	0	0	1	2	1		0	1-Prematurity	0	1	1	3-Died				2	1-Prematurity
0	0	.97	1	31	1	99	4	3	29	5	1		1	0	0	2	0	0	1	1	0	1	2	1-Prematurity	0	1	1	3-Died				2	2-Respiratory distress
0	0	2.25	0	34	3	5	6	4	37		3		0	0	0	4	0	1	2	1	0	2.25	2	1-Prematurity	0	1	1	1-Discharged home alive	2	2.2	2-Respiratory distress
0	0	2.33	0	34	3	5	6	4	37		99		0	0	0	4	0	0	2	2	0	2.4	2	1-Prematurity	0	1	1	1-Discharged home alive	2	2.33	3-Birth asphyxia
0	0	1.6	0	36	1	5	8	7	31	0	1		0	0	0	1	0	0	1	1	1	1.6	0	8-Congenital anomaly (specify)	0	1	1	2-Referred						1
0	0	2.94	0	33	1	4	4	4	37		1		0	0	0	3	0	1	1	1	1	2.94	0	3-Birth asphyxia	0	1	1	1-Discharged home alive	2	2.87	3-Birth asphyxia
45	1	1.54	1	35	2	5	5	5	27	0	1		1	0	0	1	0	0	2	2	1	1.13	0	1-Prematurity	0	46	1	3-Died				45	1-Prematurity
0	0	2.31	0	35	1	7	6	6			77	24	0	0	0	2	1	1	1	1	1	2.3	0	1-Prematurity	0	1	1	1-Discharged home alive	2	2.31	6-Low birth weight
0	0	3.3	0	24	4	7	1	1	39		1		0	0	0	4	1	1	1	2	1	3.3	0	9-Other (specify)	0	1	1	1-Discharged home alive	1	3	9-Other
1	0	3.82	0	32	2	5	6	5	41	5	1		0	0	0	2	0	0	1	2	1	4.1	0	7-Birth trauma	0	2	1	1-Discharged home alive	3	3.82	7-Birth trauma
0	0	2.94	0	19	2	5	3	1	39	3	1		0	0	0	3	0	0	1	1	0	3.2	2	3-Birth asphyxia	0	1	1	1-Discharged home alive	2	2.94	3-Birth asphyxia
0	0	1.49	1	18	2	4	3	1			1		1	0	0	3	0	1	2	2	1	1.49	0	2-Respiratory distress	0	1	1	3-Died				2	1-Prematurity
3	0	2.78	0	36	2	5	5	5	40	4	1		0	0	0	3	0	1	1	2	1	3.1	0	4-Infection	0	4	1	2-Referred						1
0	0	2.71	0	25	1	5	4	4			1		0	0	1		0	0	1	1	0	2.8	2	1-Prematurity	0	1	1	1-Discharged home alive	2	2.61	9-Other
0	0	3.27	0	27	1	5	3	3	40	5	1		0	0	0	8	1	1	1	1	0	3.3	2	9-Other (specify)	0	1	1	1-Discharged home alive	2	3.22	3-Birth asphyxia
0	0	3.17	0	24	3	8	1	1	41		1		0	0	0	5	0	0	99	1	0	3.5	2	9-Other (specify)	0	1	1	1-Discharged home alive	2	3.18	9-Other
0	0	1.33	1	28	2	5	6	7	29		1		1	0	0	2	0	0	2	1	1	1.3	0	1-Prematurity	0	1	1	3-Died				1	1-Prematurity
5	0	2.8	0	24	1	5	1	1	40	5	1		0	0	1	2	0	0	1	1	0	2.9	2	9-Other (specify)	0	6	1	1-Discharged home alive	7	2.83	9-Other
14	0	2.42	0	20	1	5	1	1	34	3	1		0	0	0	4	0	0	1	2	1	2.4	0	4-Infection	0	15	1	1-Discharged home alive	15	2.5	4-Infection
1	0	3.06	0	24	1	7	2	2			1		0	0	0	5	0	1	1	1	0	3.1	2	3-Birth asphyxia	0	2	1	1-Discharged home alive	3	3.04	3-Birth asphyxia
0	0	2.78	0	29	1	5	4	4	35	1	1		0	0	0	2	1	0	1	2	1	2.8	0	1-Prematurity	0	1	1	1-Discharged home alive	2	2.75	1-Prematurity
13	0	3.2	0	25	2	8	1	1	40	5	1		0	0	0	7	1	0	1	1	0	3.8	2	9-Other (specify)	0	14	1	1-Discharged home alive	14	3.31	4-Infection
1	0	4.02	0	33	1	1	6	6	40	3	1		0	0	0	2	0	0	1	1	1	4.1	0	2-Respiratory distress	0	2	1	1-Discharged home alive	2	3.8	2-Respiratory distress
1	0	3.87	0	20	3	7	2	2	40		2		0	0	0	4	0	0	1	1	0	4.1	2	5-Hypoglycemia	0	2	1	1-Discharged home alive	3	3.75	5-Hypoglycemia
0	0	2.65	1	30	1	5	7	7	40	6	1		1	0	0	6	1	1	2	1	0	2.9	2	3-Birth asphyxia	0	1	1	2-Referred						1
0	0	4.26	0	29	1	8	3	3	42	4	1		0	0	0	3	1	0	1	1	1	4.2	0	2-Respiratory distress	0	1	1	1-Discharged home alive	1	4.05	2-Respiratory distress
1	0	3.3	0	30	2	8	4	4	39	2	1		0	0	0	5	1	0	1	1	1	3.4	0	9-Other (specify)	0	2	1	1-Discharged home alive	3	3.29	9-Other
0	0	2.89	0	26	1	5	3	3			77		0	0	0	6	0	1	1	2	1	3.5	0	8-Congenital anomaly (specify)	0	1	1	1-Discharged home alive	3	2.89	8-Congenital anomaly
1	0	1.5	1	34	2	8	3	4	34	3	1		1	0	0	1	0	0	2	1	1	1.5	0	1-Prematurity	0	2	1	3-Died				3	1-Prematurity
11	0	3.7	0	18	3	5	1	1	40	0	1		0	0	1	4	0	1	1	2	3		0	4-Infection	0	12	1	1-Discharged home alive	12	3.77	4-Infection
26	0	4.07	0	26	2	7	2	2	40		1		0	0	1	7	0	1	1	1	0	3.5	2	4-Infection	0	27	1	1-Discharged home alive	28	4.11	9-Other
0	0	4.32	0	20	2	8	3	3			77		0	0	0	4	1	0	1	1	0	4.3	2	3-Birth asphyxia	0	1	1	1-Discharged home alive	2	4.25	3-Birth asphyxia
1	0	3.46	0	27	3	8	3	3	44	3	1		0	0	0	3	0	1	1	2	1		0	3-Birth asphyxia	0	2	1	3-Died				3	3-Birth asphyxia
10	0	2.97	0	17	1	1	1	1			99		0	0	0	3	0	0	1	4	4		0	4-Infection	0	11	1	1-Discharged home alive	11	2.98	9-Other
4	0	2	0	25	2	5	6	3	39	1	1		0	0	0	4	0	0	1	1	1	2.3	0	9-Other (specify)	0	5	1	3-Died				5	4-Infection
0	0	3.78	0	26	3	5	4	4	40	3	1		0	0	0	4	0	0	1	2	1	3.7	0	4-Infection	0	1	1	1-Discharged home alive	2	3.7	3-Birth asphyxia
1	0	2.22	0	18	1	5	2	1			99		0	0	0	5	0	1	1	2	1	2.3	0	4-Infection	0	2	1	1-Discharged home alive	2	2.2	6-Low birth weight
0	0	3.05	0	23	2	5	3	3			77		0	0	0	3	0	1	1	1	0	3	2	3-Birth asphyxia	0	1	1	1-Discharged home alive	1	2.82	1-Prematurity
0	0	2.84	0	28	1	5	2	2			99		0	0	0	2	1	0	1	1	0	2.9	2	2-Respiratory distress	0	1	1	1-Discharged home alive	2	2.83	2-Respiratory distress
0	0	3.25	0	23	2	8	2	2			77		0	0	0	4	1	0	1	1	1	3.4	0	9-Other (specify)	1	1	1	1-Discharged home alive	2	3.25	9-Other
0	0	3.15	0	18	3	5	1	1	39	6	1		0	0	0	4	1	0	1	1	1	3.2	0	4-Infection	0	1	1	1-Discharged home alive	2	3.2	9-Other
0	0	2.83	1	18	1	5	1	1	40	1	1		1	0	0	5	0	0	1	2	1		0	3-Birth asphyxia	0	1	1	3-Died				2	3-Birth asphyxia
13	0	2.86	0	25	2	5	2	2			77		0	0	0	4	0	1	1	2	1		0	4-Infection	0	14	1	2-Referred						1
15	0	1.43	0	23	2	8	3	1			1		1	99	0	2	0	0	1	2	1		0	1-Prematurity	0	16	1	3-Died				16	4-Infection
0	0	3.24	0	20	1	5	1	1			77		0	0	0	8	1	1	1	1	0	3.3	2	2-Respiratory distress	0	1	1	1-Discharged home alive	2	3.16	9-Other
0	0	3.76	0	29	1	5	3	3			99		0	0	1		0	0	1	1	1	3.8	0	3-Birth asphyxia	0	1	1	1-Discharged home alive	1	3.64	3-Birth asphyxia
0	0	3.23	0	19	2	5	1	1	39	3	1		0	0	0	6	0	1	1	1	1	3.25	0	3-Birth asphyxia	0	1	1	1-Discharged home alive	2	3.1	3-Birth asphyxia
0	0	3.5	0	22	2	4	2	1	41	5	1		0	0	0	4	0	0	1	1	0	3.5	2	3-Birth asphyxia	0	1	1	1-Discharged home alive	2	3.47	3-Birth asphyxia
4	0	2.17	0	35	2	5	7	8			99		0	0	1	4	0	1	2	2	1	2.8	0	4-Infection	0	5	1	3-Died				5	4-Infection
0	0	3.51	0	20	2	8	2	2	39	6	1		0	0	0	3	0	0	1	1	1	3.6	0	9-Other (specify)	0	1	1	2-Referred						1
1	0	2.51	0	36	2	8	6	5	34		1		0	0	0	3	0	1	1	2	1	2.2	0	1-Prematurity	0	2	1	1-Discharged home alive	3	2.45	6-Low birth weight
2	0	2.9	0	21	2	5	1	1			99		0	0	0	4	0	1	1	2	1	3.5	0	4-Infection	0	3	1	1-Discharged home alive	4	2.94	4-Infection
0	0	2.97	0		3	4	3	1			99		0	0	1	1	0	0	1	1	0	3	2	9-Other (specify)	0	1	1	1-Discharged home alive	2	2.97	9-Other
0	0	2.8	0	23	1	5	3	3	38		99		0	0	0	2	0	0	1	1	1	2.8	0	3-Birth asphyxia	0	1	1	1-Discharged home alive	202	2.75	3-Birth asphyxia
12	0	3.95	0	33	1	5	3	3	38	3	1		0	0	0	4	0	1	1	2	1	3.5	0	9-Other (specify)	0	13	1	1-Discharged home alive	14	3.97	9-Other
0	0	1.23	1	27	2	4	2	2			77		0	0	0	1	0	1	1	2	1	.93	0	1-Prematurity	0	1	1	3-Died					1-Prematurity
0	0	1.87	0	19	2	4	2	1	35	1	1		0	0	0	4	0	1	1	2	1	2.1	0	8-Congenital anomaly (specify)	0	1	1	2-Referred						1
14	0	2.45	0	29	2	5	7	4	39	3	1		0	0	0	4	0	1	1	2	1	1.4	0	4-Infection	0	15	1	1-Discharged home alive	16	2.53	9-Other
1	0	4.34	0	21	1	4	2	2	41	6	1		0	0	0	3	0	1	1	2	1	4.3	0	3-Birth asphyxia	0	2	1	3-Died				3	3-Birth asphyxia
19	0		0	37	2	5	3	3	30	5	1		0	0	0	2	0	0	2	2	1		0	4-Infection	0	20	1	1-Discharged home alive	29	2.41	4-Infection
1	0	2.96	0	22	1	5	2	1			99		0	0	0	4	0	0	1	1	1	3.1	0	4-Infection	0	2	1	1-Discharged home alive	3	2.92	4-Infection
1	0	.65	1	33	4	4	4	3			77		1	0	0	3	0	0	2	2	1	.7	0	1-Prematurity	0	2	1	3-Died				2	1-Prematurity
1	0	2.89	0	21	3	4	2	2			77		1	0	0	2	0	0	1	2	1	3.8	0	3-Birth asphyxia	0	2	1	3-Died				2	3-Birth asphyxia
0	0	3.01	0	22	4	4	1	1	37	3	1		1	0	0	2	0	0	1	2	1	3	0	3-Birth asphyxia	0	1	1	3-Died				2	3-Birth asphyxia
1	0	2.73	0	23	2	8	1	1			77		0	0	0	4	0	1	1	1	1	2.7	0	8-Congenital anomaly (specify)	0	2	1	1-Discharged home alive	3	2.64	9-Other
0	0	2.2	0	34	1	5	9	9	36	2	1		0	0	0	6	1	1	2	1	1	2.2	0	1-Prematurity	0	1	1	1-Discharged home alive	2	2.2	6-Low birth weight
0	0	2.36	0	23	2	8	2	1			77		0	0	0	9	0	1	1	2	1		0	8-Congenital anomaly (specify)	0	1	1	2-Referred						1
0	0	3.69	0		1	5	5	5	40	5	1		0	0	0	3	1	1	1	1	1	3.6	0	3-Birth asphyxia	0	1	1	1-Discharged home alive	3	3.6	3-Birth asphyxia
0	0	4.21	0	23	2	4	6	5	40		99		0	0	0	3	0	1	1	1	0	4.2	2	4-Infection	0	1	1	1-Discharged home alive	2	4.21	4-Infection
0	0	2.88	0	22	2	5	3	2	46		1		0	0	0	4	0	0	1	4	2		0	8-Congenital anomaly (specify)	0	1	1	1-Discharged home alive	2	2.87	8-Congenital anomaly
0	0	1.39	1	30	2	8	1	1			77		1	0	0	3	0	0	1	2	1		0	1-Prematurity	0	1	1	3-Died				2	1-Prematurity
0	0	2.25	1	26	1	8	4	3	35		99		1	0	0	1	0	0	1	1	0	2.3	2	1-Prematurity	0	1	1	3-Died				1	1-Prematurity
2	0	2.96	0	30	2	5	4	4	38	5	1		1	0	1	4	0	0	1	2	1	3.8	0	4-Infection	0	3	1	3-Died				4	4-Infection
0	0	3.18	0	35	2	5	11	7			99		0	0	0	3	0	0	1	2	1	3.5	0	4-Infection	0	1	1	1-Discharged home alive	2	3.18	4-Infection
0	0	2.9	0	35	1	4	2	2	39	6	1		0	0	0	3	0	1	1	1	1		0	3-Birth asphyxia	0	1	1	1-Discharged home alive	2	2.84	3-Birth asphyxia
9	0	2.13	0	29	2	5	1	1	38	2	1		0	0	0	5	0	0	1	2	1	3.5	0	4-Infection	0	10	1	3-Died				10	4-Infection
0	0	1.75	1	20	3	5	3	3			77		1	0	0	4	0	0	1	1	1	1.7	0	1-Prematurity	0	1	1	3-Died				1	1-Prematurity
0	0	1.4	1	25	1	5	3	2	33		99		1	0	0	5	0	0	1	1	0		2	1-Prematurity	0	1	1	3-Died				2	1-Prematurity
3	0	2.06	0	17	2	5	1	1	41	1	1		1	0	1	2	1	0	1	4	3		0	2-Respiratory distress	0	4	1	3-Died				4	4-Infection
0	0	1.96	1	31	4	5	5	4	40	2	1		0	0	0	1	0	0	1	1	0	1.96	2	3-Birth asphyxia	0	1	1	3-Died				2	2-Respiratory distress
0	0	3.48	0	16	1	5	1	1	38	0	1		0	0	0	3	0	0	1	1	1	3.5	0	2-Respiratory distress	0	1	1	1-Discharged home alive	2	3.48	2-Respiratory distress
1	0	3.16	1	21	4	4	2	3			77		1	0	0	2	0	1	1	2	1		0	3-Birth asphyxia	0	2	1	3-Died				3	3-Birth asphyxia
12	0	3.34	0	28	2	7	3	3	39	1	1		0	0	0	7	0	0	1	2	1	3	0	9-Other (specify)	0	13	1	1-Discharged home alive	14	3.31	9-Other
0	0	2.05	0	40	4	4	5	1			77		0	0	0	3	1	0	2	2	0	2.1	2	3-Birth asphyxia	0	1	1	3-Died				2	3-Birth asphyxia
1	0	2.77	0	35	2	8	3	3	38	2	1		0	0	1	3	0	1	1	1	0	3.1	2	4-Infection	0	2	1	1-Discharged home alive	3	2.77	4-Infection
0	0	2.48	0	23	2	8	3	3			1		0	0	0	4	0	0	1	1	1	2.4	0	1-Prematurity	0	1	1	1-Discharged home alive	2	2.48	6-Low birth weight
31	1	2.19	0	25	1	5	2	2	33		99		0	0	0	2	1	1	1	1	1	1.8	0	4-Infection	0	32	1	1-Discharged home alive	33	2.2	1-Prematurity
0	0	2.96	0	18	2	5	2	1	39		1		0	0	0	4	0	0	1	1	1	2.9	0	3-Birth asphyxia	0	1	1	1-Discharged home alive	1	2.96	3-Birth asphyxia
2	0	3.2	0		4	5	1	1			99		0	0	0	4	0	0	1	1	0	3.5	2	9-Other (specify)	0	3	1	1-Discharged home alive	4	3.5	9-Other
0	0	1.28	1	20	1	5	3	3			77		1	0	0	3	0	0	1	2	1	1.4	0	1-Prematurity	0	1	1	3-Died				1	1-Prematurity
0	0	2.67	0	20	3	5	1	1	39	0	1		0	0	1	3	0	1	1	2	1		0	3-Birth asphyxia	0	1	1	3-Died				2	3-Birth asphyxia
0	0	3.68	0	17	3	4	1	1			77		0	0	0	5	0	1	1	1	1	3.7	0	3-Birth asphyxia	0	1	1	1-Discharged home alive	1	3.7	3-Birth asphyxia
0	0	2.35	0	30	2	5	4	4			99		0	0	0	2	0	1	1	2	1		0	3-Birth asphyxia	0	1	1	3-Died				1	3-Birth asphyxia
0	0	2.69	0	26	3	5	3	2			77		0	0	0	4	0	0	1	1	0	2.7	2	3-Birth asphyxia	0	1	1	1-Discharged home alive	2	2.64	3-Birth asphyxia
0	0	3.55	0	28	2	4	7	6			99		0	0	0	5	0	0	1	1	0	3.5	2	9-Other (specify)	0	1	1	1-Discharged home alive	2	3.36	9-Other
11	0	3.36	0	22	2	5	1	1			77		0	0	0	3	0	0	1	2	1		0	4-Infection	0	12	1	1-Discharged home alive	3	3.36	4-Infection
0	0	2.52	0	19	1	5	1	1	37	0	1		0	0	0	4	1	1	1	1	0	2.5	2	3-Birth asphyxia	0	1	1	1-Discharged home alive	2	2.52	3-Birth asphyxia
0	0	3.77	0	29	1	8	3	3	38		99		0	0	0	4	1	0	1	1	0	3.8	1	7-Birth trauma	0	1	1	1-Discharged home alive	2	3.75	3-Birth asphyxia
0	0	2.9	1	21	2	4	1	1			77		1	0	0	5	0	0	1	2	1	2.9	0	3-Birth asphyxia	0	1	1	3-Died				1	3-Birth asphyxia
2	0	2.59	1	24	1	4	2	2			77		1	0	0	6	0	1	1	2	1	2.8	0	3-Birth asphyxia	0	3	1	3-Died				3	3-Birth asphyxia
0	0	3.44	0	33	4	8	1	1	38		2		0	0	0	1	1	0	1	1	0	3.4	2	8-Congenital anomaly (specify)	0	1	1	1-Discharged home alive	2	3.4	8-Congenital anomaly
0	0	3.2	0	21	1	5	1	1	38	5	1		0	0	0	4	0	0	1	2	1	3.5	0	3-Birth asphyxia	0	1	1	3-Died				2	3-Birth asphyxia
0	0	2.59	0	23	2	4	1	1	39	0	99		0	0	0	6	0	0	1	1	0	2.6	2	2-Respiratory distress	0	1	1	1-Discharged home alive	2	2.56	9-Other
0	0	3.13	0	23	2	8	2	2	38		3		0	0	1	3	1	1	1	1	0		2	3-Birth asphyxia	0	1	1	1-Discharged home alive	2	3.08	3-Birth asphyxia
0	0	3.75	0	28	1	5	1	1	39	2	1		0	0	0	5	0	0	1	1	0	3.7	2	2-Respiratory distress	0	1	1	1-Discharged home alive	2	3.69	9-Other
3	0	2.5	0	17	2	5	1	1			99		0	0	0	5	0	0	1	2	1	3.2	0	4-Infection	0	4	1	3-Died				4	4-Infection
1	0	.97	1	18	3	4	2	2	28		1		1	0	1	2	0	0	2	2	1		0	1-Prematurity	0	2	1	3-Died				1	1-Prematurity
0	0	4.1	0	26	1	5	3	3	38		3		0	0	0	4	1	0	1	1	0	4.2	2	8-Congenital anomaly (specify)	0	1	1	2-Referred						2
0	0	2.95	0	28	3	7	4	3	36		99		0	0	0	4	0	1	1	1	0	3	2	2-Respiratory distress	0	1	1	1-Discharged home alive	2	2.95	2-Respiratory distress
2	0	4.09	0	35	1	5	5	4	39	0	1		0	0	0	3	0	1	1	1	0	4.6	2	4-Infection	0	3	1	1-Discharged home alive	3	4.09	4-Infection
4	0	4.6	0	28	1	5	4	4			1		0	0	0	4	0	0	1	2	1	3.4	0	9-Other (specify)	0	5	1	1-Discharged home alive	6	4.6	9-Other
1	0	2.38	0	18	1	4	1	1	32		1		0	0	0	5	0	0	1	2	1	2.4	0	3-Birth asphyxia	0	2	1	1-Discharged home alive
0	0	.7	1	25	2	5	3	3	24	0	1		1	0	0		0	0	1	1	1	.7	0	1-Prematurity	0	1	1	3-Died				2
0	0	2.67	1	21	1	5	3	3			99		1	0	0	5	0	1	1	1	0	2.67	2	3-Birth asphyxia	0	1	1	3-Died				2	3-Birth asphyxia
2	0	2.77	1	35	1	8	6	5			99		1	0	0		99	0	1	2	1	3.5	0	3-Birth asphyxia	0	3	1	3-Died				4	3-Birth asphyxia
1	0	3.19	0	22	2	8	2	2	40		1		0	0	1	3	0	0	1	2	1	3.6	0	3-Birth asphyxia	0	2	1	3-Died				3	3-Birth asphyxia
1	0	3.57	0	23	1	7	2	2			1		0	0	0		0	0	1	2	1	3.4	0	9-Other (specify)	0	2	1	1-Discharged home alive	2	3.57	9-Other
1	0	1.43	1	23	2	4	1	1	31		99		1	0	0	3	0	0	2	2	0	1.5	2	1-Prematurity	0	2	1	3-Died				3	1-Prematurity
1	0	4.6	0	37	3	5	5	5	41	1	1		0	0	0	4	0	0	1	2	1	4.4	0	3-Birth asphyxia	0	2	1	3-Died				3	3-Birth asphyxia
0	0	2.31	0	18	3	7	1	1	34		2		0	0	0	3	0	0	1	1	1	2.31	0	1-Prematurity	0	1	1	1-Discharged home alive	2	2.31	6-Low birth weight
0	0	2.39	0	29	2	4	3	2			99		0	0	0	2	0	1	1	1	1	2.4	2	1-Prematurity	0	1	1	1-Discharged home alive	2	2.39	1-Prematurity
2	0	3.68	0	25	1	7	6	5			77		0	0	0	10	0	1	1	2	1		0	2-Respiratory distress	0	3	1	1-Discharged home alive	4	3.82	4-Infection
28	0	3.87	0	27	1	5	1	1	37	5	1		0	0	0	3	0	0	1	1	1	2.9	0	4-Infection	0	29	1	1-Discharged home alive	29	3.87	4-Infection
0	0	2.82	0	36	2	8	8	5	40		1		0	0	0	5	1	0	1	3	3		0	9-Other (specify)	0	2	2	1-Discharged home alive	3	2.72	9-Other
5	0	3.23	0	30	4	7	2	1			77		0	0	1	4	0	0	1	2	1	4.4	0	4-Infection	0	7	2	1-Discharged home alive	8	3.19	4-Infection
0	0	2.86	1	20	1	5	1	1	40	6	1		1	0	0	5	1	0	1	1	0	2.86	0	3-Birth asphyxia	0	2	2	3-Died				3	3-Birth asphyxia
0	0	3.31	1	21	3	7	2	2	40		1		1	0	0	4	1	1	1	4	1		0	4-Infection	0	2	2	2-Referred						1
23	0	4.6	0	21	2	7	3	4	38		1		0	0	1	3	0	0	1	4	2	4.2	0	9-Other (specify)	0	25	2	1-Discharged home alive	25	3.8	7-Birth trauma
0	0	3.5	0	29	1	4	6	5	39	6	1		0	0	0	3	0	0	1	2	0	3.56	2	3-Birth asphyxia	0	2	2	3-Died				3	3-Birth asphyxia
2	0	3.51	0	21	3	4	2	2	40		1		1	0	0	4	0	1	1	2	1	4.4	0	4-Infection	0	4	2	3-Died				4	4-Infection
1	0	3.12	0	32	2	4	4	4			77		1	1	0	4	0	0	1	2	1	3.3	0	4-Infection	0	3	2	3-Died				3	4-Infection
3	0	2.91	0	19	1	4	2	1	40	6	1		0	0	0	4	0	1	1	2	0	3.2	2	3-Birth asphyxia	0	5	2	1-Discharged home alive	6	2.9	3-Birth asphyxia
3	0	2.52	0	20	3	7	1	1	45		1		0	0	0	3	0	1	1	2	1		0	4-Infection	0	5	2	1-Discharged home alive	6	2.69	4-Infection
5	0	3.75	0	38	3	7	2	2	41		1		0	0	1	3	0	0	1	2	1	4	0	8-Congenital anomaly (specify)	0	7	2	1-Discharged home alive	7	4.06	8-Congenital anomaly
5	0	2.46	0	19	1	1	1	1			1		0	0	0	3	0	1	1	2	1	2.4	0	9-Other (specify)	0	7	2	1-Discharged home alive	7	2.52	9-Other
0	0	.7	0	18	3	7	2	2	26		1		0	0	0		0	1	1	2	1		0	1-Prematurity	0	2	2	3-Died				2	1-Prematurity
2	0	2.9	0	39	1	4	11	11	40		2		0	0	0	2	0	1	1	2	0	3.2	2	4-Infection	0	4	2	1-Discharged home alive	5	2.93	4-Infection
0	0	3.84	0	26	3	4	6	6			77		0	0	0	4	0	0	1	1	1	4.1	2	4-Infection	0	2	2	1-Discharged home alive	3	3.61	4-Infection
0	0	3.69	0	22	1	4	3	3			1		0	0	0	5	0	0	1	2	1	3.7	0	9-Other (specify)	0	2	2	1-Discharged home alive	3	3.47	3-Birth asphyxia
0	0	2.38	0	20	2	4	2	2	39		1		0	0	0	4	99	1	1	2	1	2.4	0	3-Birth asphyxia	0	2	2	1-Discharged home alive	3	2.4	3-Birth asphyxia
0	0	2.89	0	36	2	5	5	3			99		0	0	0	2	1	0	1	1	0	2.9	2	4-Infection	0	2	2	1-Discharged home alive	2	2.8	4-Infection
0	0	1.27	0	30	1	8	2	2			99		0	0	1		0	0	1	1	0	1.2	2	1-Prematurity	0	2	2	3-Died				3	2-Respiratory distress
0	0	3.12	0	21	2	5	1	1	39	3	1		0	0	0	4	0	0	1	1	0	3.2	2	3-Birth asphyxia	0	2	2	1-Discharged home alive	2	3.3	3-Birth asphyxia
7	0	4.02	0	34	2	5	9	9			99		0	0	0	4	0	1	1	2	1	4	0	9-Other (specify)	0	9	2	1-Discharged home alive	9	4.02	9-Other
1	0	3.13	0	26	3	4	5	5	40	2	1		0	0	0	2	0	1	1	4	2		0	9-Other (specify)	0	3	2	2-Referred						1
0	0	3.5	0	28	1	4	4	3	41	1	1		1	0	0	4	0	1	1	2	1	3.45	0	3-Birth asphyxia	0	2	2	3-Died				3	3-Birth asphyxia
3	0	3.19	0	25	1	4	1	1			99		1	0	0	2	0	1	1	2	1	3.3	0	3-Birth asphyxia	0	5	2	3-Died				5	3-Birth asphyxia
1	0	3.37	0	20	2	5	2	2			1		0	0	1	3	0	1	1	1	1	3.6	2	4-Infection	0	3	2	1-Discharged home alive	3	3.44	4-Infection
1	0	3.3	0	33	2	7	5	3	38	2	1		0	0	0	4	1	0	1	1	0	3.4	2	2-Respiratory distress	0	3	2	1-Discharged home alive	4	3.06	4-Infection			1
1	0	3.73	0	34	2	4	4	5	40		1		0	0	0	3	0	1	1	2	1	4.4	0	2-Respiratory distress	0	3	2	1-Discharged home alive	4	3.82	4-Infection
2	0	2.73	0	39	1	5	7	6			77		0	0	0	4	0	0	1	2	1	3	0	4-Infection	0	4	2	1-Discharged home alive	5	2.78	4-Infection
0	0	3	0	28	3	5	3	3	43	2	1		0	0	0	4	0	0	1	1	1	3	0	3-Birth asphyxia	0	2	2	1-Discharged home alive	3	2.94	3-Birth asphyxia
0	0	3	0		3	4	1	1	42	6	1		0	0	0	4	0	0	1	1	1	3	0	3-Birth asphyxia	0	2	2	3-Died				3	3-Birth asphyxia
2	0	3.48	0	18	3	5	2	2	31		1		0	0	1	3	1	1	1	1	0	3.8	2	4-Infection	0	4	2	1-Discharged home alive	3	3.6	9-Other
2	0	3.67	0	44	2	5	7	7	39	2	1		0	0	0	3	1	1	1	4	3		0	4-Infection	0	4	2	1-Discharged home alive	5	3.75	4-Infection
0	0	2.46	0	21	2	5	2	2			77		0	0	0	1	0	1	1	2	1	2.46	0	3-Birth asphyxia	0	2	2	1-Discharged home alive	3	2.4	6-Low birth weight
0	0	3.3	0	20	1	8	3	1	40		99		0	0	0	2	0	0	1	1	1	3.3	0	3-Birth asphyxia	0	2	2	1-Discharged home alive	2	3.15	3-Birth asphyxia
26	0	3.84	0	32	1	8	5	5			1		0	0	1	4	0	0	1	1	1	3.4	0	4-Infection	0	28	2	1-Discharged home alive	30	3.91	4-Infection
2	0	3.2	0	19	1	4	1	1	41	4	1		0	0	1	3	0	0	1	1	0	3.6	2	4-Infection	0	4	2	1-Discharged home alive	5	3.28	4-Infection
0	0	3.06	0	21	1	5	2	2	39	6	1		0	0	0	4	0	0	1	1	1	3.08	0	3-Birth asphyxia	0	2	2	1-Discharged home alive	2	2.9	3-Birth asphyxia
0	0	.95	1		2	8	3	4	25		1		1	0	1	3	99	0	2	2	1		0	1-Prematurity	0	2	2	3-Died				2	1-Prematurity
0	0	2.77	0	18	2	8	2	1	37	6	2		0	0	1	4	0	0	1	1	0	2.9	0	4-Infection	0	2	2	1-Discharged home alive	3	2.76	4-Infection
0	0	3.7	0	22	1	4	4	3	39		1		1	0	0	4	0	0	1	2	1	3.7	0	3-Birth asphyxia	0	2	2	3-Died				2	3-Birth asphyxia
1	0	2.43	0	18	2	5	1	1	38	4	1		0	0	0	3	0	1	1	2	1	3.3	0	4-Infection	0	3	2	1-Discharged home alive	4	2.48	4-Infection
0	0	3.02	0	22	1	4	2	2			77		0	0	0	4	0	1	1	2	1	3	0	3-Birth asphyxia	0	2	2	3-Died				3	3-Birth asphyxia
2	0	3.2	0	30	1	4	3	2			2		0	0	0	5	0	0	1	1	0	3.5	2	4-Infection	0	4	2	1-Discharged home alive	5	3.19	4-Infection
0	0	2.42	0	35	2	5	6	6	35	6	1		0	0	0	2	0	1	1	1	0	2.5	2	1-Prematurity	0	2	2	1-Discharged home alive	3	2.35	1-Prematurity
0	0	2.75	0	18	2	8	1	1			77		0	0	0	3	0	0	1	1	0	2.8	2	3-Birth asphyxia	0	2	2	1-Discharged home alive	3	2.64	2-Respiratory distress
0	0	2.62	0	19	2	7	1	1			1		0	0	0	3	0	0	1	1	1		0	4-Infection	0	2	2	1-Discharged home alive	3	2.53	4-Infection
0	0	4.3	1	32	1	4	6	6			77		1	0	0	5	0	0	1	2	0	4.33	2	3-Birth asphyxia	0	2	2	3-Died				3	3-Birth asphyxia
0	0	.82	1	22	2	5	1	1	26		99		1	0	1	0	0	1	1	4	3		0	1-Prematurity	0	2	2	3-Died				2	1-Prematurity
1	0	4.65	0	25	1	4	1	1	42		1		0	0	0	3	0	0	1	2	0	4.8	2	5-Hypoglycemia	0	3	2	1-Discharged home alive	4	4.55	5-Hypoglycemia
0	0	2.84	0	18	1	5	1	1			1		0	0	0	5	0	0	1	1	1	2.8	0	3-Birth asphyxia	0	2	2	1-Discharged home alive	2	2.8	2-Respiratory distress
21	0	3.6	0	22	2	5	2	2	43	3	1		0	0	0	1	0	0	1	1	1	3.3	0	4-Infection	0	23	2	1-Discharged home alive	21	3.89	4-Infection
14	0	3.23	0	23	2	5	2	2			77		0	0	0	4	0	1	1	2	1		0	4-Infection	0	16	2	3-Died				16	4-Infection
3	0	3.57	0	27	1	1	2	1	40	5	1		0	0	1	7	1	0	1	1	0	4.1	2	4-Infection	0	5	2	1-Discharged home alive	6	3.79	9-Other
5	0	3.2	0	27	2	5	4	2	42	3	1		0	0	1	4	0	1	1	1	0	3.4	2	9-Other (specify)	0	7	2	1-Discharged home alive	8	3.41	9-Other
4	0	3.73	0	32	2	5	4	1	40		2		0	0	1	4	1	1	1	2	1	4	0	8-Congenital anomaly (specify)	0	6	2	1-Discharged home alive	7	3.78	8-Congenital anomaly
3	0	2.89	0	22	2	5	3	2			77		0	0	0	3	0	0	1	2	1	3.3	0	4-Infection	0	5	2	1-Discharged home alive	6	3.04	4-Infection
0	0	3.3	0	28	2	4	5	3			77		0	0	0	7	0	0	1	1	1	3.2	0	3-Birth asphyxia	0	2	2	1-Discharged home alive	3	2.79	3-Birth asphyxia
0	0	2.6	0	18	1	5	1	1	35	0	1		0	0	0	3	0	0	1	2	0	2.6	2	3-Birth asphyxia	0	2	2	1-Discharged home alive	3	2.58	3-Birth asphyxia
0	0	3.29	0	25	4	7	1	1	40	5	1		0	0	0	4	1	1	1	1	0	3.1	2	5-Hypoglycemia	0	2	2	1-Discharged home alive	3	3.07	5-Hypoglycemia
0	0	3.13	0	33	2	5	7	5			77		0	0	0	4	1	1	1	1	1	3.2	0	9-Other (specify)	1	2	2	1-Discharged home alive	3	3.02	9-Other
1	0	3.75	0	25	1	7	4	4	42		1		0	0	0	1	0	0	1	2	1	4	0	4-Infection	0	3	2	2-Referred						1
0	0	3.89	0	30	2	5	6	6			77		0	0	0	6	0	0	1	1	1	3.8	0	3-Birth asphyxia	0	2	2	1-Discharged home alive	2	3.64	3-Birth asphyxia
0	0	3.72	1	24	2	5	3	3	38		1		1	0	0	5	0	0	1	1	0	3.8	2	3-Birth asphyxia	0	2	2	1-Discharged home alive	2	3.43	3-Birth asphyxia
0	0	2.7	0	35	2	4	10	9			99		0	0	1	5	0	0	2	2	0		2	4-Infection	0	2	2	4-Left against medical advice
15	99	3.47	0	19	1	1	1	1	38	1	1		0	0	0	4	1	0	1	1	1	3.1	0	9-Other (specify)	0	17	2	1-Discharged home alive	18	3.53	9-Other
3	0	2.55	0	24	1	5	1	1			1		0	0	0	6	0	0	1	1	1	2.9	0	4-Infection	0	5	2	1-Discharged home alive	6	2.76	4-Infection
0	0	2.95	0	18	3	8	1	1			1		0	0	0	4	0	0	1	1	1	2.95	0	4-Infection	0	2	2	1-Discharged home alive	2	2.95	4-Infection
0	0	2.7	0	27	1	4	1	1					0	0	0	5	0	1	1	1	0	2.8	2	9-Other (specify)	0	2	2	1-Discharged home alive	3	2.6	9-Other
0	0	2.98	0	36	3	8	7	7	40		1		0	0	0	4	0	1	1	1	1	2.9	0	3-Birth asphyxia	0	2	2	1-Discharged home alive	3	2.97	3-Birth asphyxia
1	0	1.87	0	31	3	4	2	2			99		0	0	0	3	0	1	1	2	1	1.8	0	1-Prematurity	0	3	2	2-Referred						1
0	0	3	0	20	2	5	2	2			77		0	0	0	3	0	0	1	1	0	3.4	2	3-Birth asphyxia	0	2	2	1-Discharged home alive	3	3.02	3-Birth asphyxia
0	0	3.23	0	18	2	5	1	1	41		1		0	0	0	3	0	0	1	1	1	3.2	0	9-Other (specify)	0	2	2	1-Discharged home alive	2	3.2	4-Infection
0	99	2.92	0	19	2	8	2	1			99		0	0	0	5	0	0	1	2	1		0	3-Birth asphyxia	0	2	2	2-Referred						1
0	0	3.56	0	16	1	4	1	1	40	1	1		0	0	0	5	0	1	1	2	1	3	0	3-Birth asphyxia	0	2	2	3-Died				2	3-Birth asphyxia
3	0	3.62	1	22	1	4	3	3			2		1	0	0	5	0	0	1	2	0		2	4-Infection	0	5	2	3-Died				5	4-Infection
22	0	3.77	0	30	2	5	3	3	40	1	1		0	0	0	4	0	0	1	2	1	3.4	0	4-Infection	0	24	2	1-Discharged home alive	21	3.72	4-Infection
0	0	2.96	0	18	2	8	1	1	40	2	1		0	0	0	3	0	1	1	1	1	3	0	4-Infection	0	2	2	1-Discharged home alive	3	2.82	4-Infection
0	0	.73	1	23	1	4	2	1	25		2		1	0	1	1	0	1	2	2	1	.74	0	1-Prematurity	0	2	2	3-Died				3	1-Prematurity
0	0	3.16	0	18	1	5	2	1	38		99		0	0	0	4	99	0	1	1	1	3.1	0	2-Respiratory distress	0	2	2	1-Discharged home alive	3	3.02	3-Birth asphyxia
2	0	2.92	0	27	2	7	1	1	42	2	1		0	0	0	6	1	1	1	1	0	3.3	2	9-Other (specify)	0	4	2	1-Discharged home alive	5	2.95	9-Other
0	0	2.63	0	21	3	4	5	3			77		0	0	0	5	0	1	1	1	0		2	9-Other (specify)	1	2	2	1-Discharged home alive	3	2.61	9-Other
0	0	4.23	0	29	2	4	5	4	39	0	1		0	0	0	5	0	1	1	1	1	4.3	0	5-Hypoglycemia	0	2	2	1-Discharged home alive	3	4.06	5-Hypoglycemia
0	0	3.12	0	28	2	5	4	2	37	5	1		0	0	0	4	0	1	1	1	1	3.1	0	9-Other (specify)	0	2	2	1-Discharged home alive	3	3.07	9-Other
1	0	2.99	0	24	3	7	1	1	40		1		0	0	0	2	0	0	1	2	1	3.1	0	8-Congenital anomaly (specify)	0	3	2	1-Discharged home alive	5	2.92	3-Birth asphyxia
0	0	3.6	0		2	5					77		0	0	0		99	1	1	2	0	3	2	3-Birth asphyxia	0	2	2	3-Died				2	3-Birth asphyxia
0	0	2.99	0	29	1	5	5	2	36	6	1		0	0	0	6	0	0	1	1	0	3.1	2	2-Respiratory distress	0	2	2	1-Discharged home alive	3	2.85	9-Other
1	0	2.71	0		1	5	2	1	38	4	1		0	0	0	4	0	0	1	1	1	2.7	0	2-Respiratory distress	0	3	2	1-Discharged home alive	3	2.56	2-Respiratory distress
0	0	3.13	0	21	1	5	2	1			77		0	0	0	6	1	1	1	1	1	3.1	0	5-Hypoglycemia	0	2	2	1-Discharged home alive	3	2.95	5-Hypoglycemia
0	0	2.17	0	18	2	5	1	1	37	6	1		1	0	0	3	0	0	1	1	1	2.1	0	3-Birth asphyxia	0	2	2	3-Died				2	4-Infection
0	0	3.89	0	33	1	5	7	4	40	2	1		0	0	0	5	0	0	1	1	0	4	2	2-Respiratory distress	0	2	2	1-Discharged home alive	3	3.75	9-Other
0	0	2.2	0	28	2	8	4	4	34		99		0	99	99		0	1	1	1	1	2.2	0	1-Prematurity	0	2	2	3-Died				3	1-Prematurity
73	0	1.86	0	35	4	4	4	5	44	1	1		0	0	0	5	1	1	2	1	0	1.26	2	9-Other (specify)	0	75	2	1-Discharged home alive	75	1.95	9-Other
0	0	2.23	0	32	2	5	3	3			99		0	0	0	1	0	1	1	1	0	2.4	2	1-Prematurity	0	2	2	1-Discharged home alive	3	2.2	1-Prematurity
0	0	3.37	0	41	2	8	6	6	44	5	1		1	0	0	3	0	0	1	4	4		0	3-Birth asphyxia	0	2	2	3-Died				3	3-Birth asphyxia
0	0	3.61	0	22	1	5	1	1	41		1		0	0	0	6	0	0	1	2	1	3.7	0	4-Infection	0	2	2	1-Discharged home alive	3	3.53	4-Infection
0	0	3.82	0	21	1	1	3	1			77		0	0	0	5	1	0	1	1	0	3.9	2	8-Congenital anomaly (specify)	0	2	2	1-Discharged home alive	3	3.81	8-Congenital anomaly
16	0	1.04	0	39	1	5	7	8	31		1		0	0	0	3	0	1	2	2	1		0	1-Prematurity	0	18	2	3-Died				17	4-Infection
0	0	3.15	0	22	2	5	1	1	37		2		0	0	0	5	0	0	1	1	0	3.2	2	3-Birth asphyxia	0	2	2	1-Discharged home alive	3	2.97	3-Birth asphyxia
0	0	2.91	1	33	2	4	5	5	40	4	1		0	0	0	4	0	0	1	2	0		2	3-Birth asphyxia	0	2	2	3-Died				3	3-Birth asphyxia
0	0	3.15	0	25	2	7	2	2	40		1		0	0	0	4	0	0	1	1	0	3.3	0	3-Birth asphyxia	0	2	2	1-Discharged home alive	2	3	4-Infection
0	0	3.12	0	25	2	4	2	2			99		0	0	1	4	0	1	1	2	1	3.1	0	3-Birth asphyxia	0	2	2	3-Died				3	3-Birth asphyxia
0	0	3.4	0	31	2	5	5	4	40		99		0	0	0	3	1	0	1	1	1	3.3	0	4-Infection	0	2	2	1-Discharged home alive	3	3.22	4-Infection
4	0	2.73	0	21	1	5	1	1			77		0	0	0	2	0	0	1	2	1	3.5	0	4-Infection	0	6	2	1-Discharged home alive	7	2.99	4-Infection
0	0	2.32	0	23	1	5	3	3			99		0	0	0	3	1	1	1	2	1		0	4-Infection	0	2	2	2-Referred						1
15	0	1.56	0	18	2	5	1	1			99		0	0	0	1	0	1	1	4	3		0	9-Other (specify)	1	17	2	1-Discharged home alive	16		9-Other
0	0	2.36	0	32	3	8	4	5	34	5	2		0	0	0	5	0	0	2	1	1	2.3	0	1-Prematurity	0	2	2	1-Discharged home alive	3	2.18	1-Prematurity
0	0	2.3	0	32	3	8	4	5			77		0	0	0	5	0	1	2	1	1	2.3	0	1-Prematurity	0	2	2	1-Discharged home alive	3	2.08	1-Prematurity
0	0	.92	1	25	2	8	3	3	27	1	1		0	0	0	2	0	1	2	2	1	1	0	3-Birth asphyxia	0	2	2	3-Died				3	1-Prematurity
0	0	2.86	0		1	5	6	6	38		1		0	0	0	2	0	0	1	1	0	2.9	2	3-Birth asphyxia	0	2	2	1-Discharged home alive	3	2.82	3-Birth asphyxia
0	0	2.61	0	37	2	5	4	3	34	5	1		0	0	0	3	0	0	1	1	0	2.7	2	4-Infection	0	2	2	1-Discharged home alive	3	2.71	4-Infection
11	0	3.38	0	25	3	7	5	5	39	4	1		0	0	0	4	0	0	1	2	1	3	0	4-Infection	0	13	2	1-Discharged home alive	13	3.38	9-Other
1	0	3.35	0	27	2	8	4	4	38	1	1		0	0	0	2	0	0	1	3	1		0	2-Respiratory distress	0	3	2	2-Referred						2
3	0	2.17	0	32	3	8	1	1			1		1	0	1	2	0	1	1	2	1	2.3	0	4-Infection	0	5	2	3-Died				5	1-Prematurity
0	0	1.96	0	25	3	8	5	5			99		0	0	1		0	1	1	2	0		2	1-Prematurity	0	2	2	1-Discharged home alive	2	1.96	1-Prematurity
1	0	4.1	0	25	2	4	4	3			77		0	0	0	4	1	0	1	2	2	4.07	2	3-Birth asphyxia	0	3	2	3-Died				4	3-Birth asphyxia
0	0	2.8	0	20	2	5	1	1			99		0	0	0	4	0	1	1	1	1	2.79	0	4-Infection	0	2	2	1-Discharged home alive	3	2.62	4-Infection
0	0	3.4	0	42	2	4	7	4	39	4	1		0	0	0	8	1	1	1	1	1	3.7	0	9-Other (specify)	0	2	2	1-Discharged home alive	3	3.45	9-Other
1	0	3.84	0	20	1	4	1	1			77		0	0	0	5	0	0	1	2	0		0	3-Birth asphyxia	0	3	2	3-Died				22	3-Birth asphyxia
9	0	2.28	0	22	1	5	2	1	40	0	1		0	0	1	4	0	1	1	1	1	2.6	0	4-Infection	0	11	2	1-Discharged home alive	11	2.94	4-Infection
0	0	2	1	19	1	5	2	1			77		1	0	0	3	0	0	1	2	1		0	3-Birth asphyxia	0	2	2	3-Died				3	3-Birth asphyxia
0	0	2.36	0	24	2	8	1	1	38	2	2		0	0	0	2	1	0	1	1	0	2.4	2	9-Other (specify)	0	2	2	1-Discharged home alive	2	2.3	9-Other
0	0	2.62	0	19	2	5	1	1	39		1		1	0	0	4	0	1	1	1	1	2.62	0	3-Birth asphyxia	0	2	2	3-Died				3	3-Birth asphyxia
0	0	2.95	0	23	2	5	2	1	39	2	1		0	0	0	4	1	0	1	1	1	2.9	0	3-Birth asphyxia	0	2	2	1-Discharged home alive	3	2.81	3-Birth asphyxia
0	0	2.41	1	40	1	5	6	6			77		1	0	0	5	1	0	1	1	1	2.4	0	3-Birth asphyxia	0	2	2	3-Died				3	3-Birth asphyxia
0	0	4.05	0	23	1	8	3	3	39	2	1		0	0	1	2	0	0	1	1	0	4.3	2	3-Birth asphyxia	0	2	2	1-Discharged home alive	3	3.99	3-Birth asphyxia
0	0	3.49	0	19	2	4	1	1	40	4	2		0	0	1	4	0	1	1	1	0	3.6	2	2-Respiratory distress	0	2	2	1-Discharged home alive	3	3.44	4-Infection
1	0	2.68	0	22	3	4	3	2	36	2	1		0	0	0	4	0	1	1	2	1	3.3	0	1-Prematurity	0	3	2	1-Discharged home alive	4	2.62	1-Prematurity
0	0	.89	1	26	1	8	2	2	28	2	1		1	0	1	2	0	0	1	1	1	.8	0	1-Prematurity	0	2	2	3-Died				3	1-Prematurity
0	0	3.45	0	16	1	5	1	1			99		0	0	0	4	0	0	1	1	0	3.4	2	3-Birth asphyxia	0	2	2	1-Discharged home alive	2	3.29	3-Birth asphyxia
0	0	2.56	0	18	1	5	1	1			77		0	0	0	2	0	1	1	2	1	2.8	0	3-Birth asphyxia	0	2	2	1-Discharged home alive	3	2.42	3-Birth asphyxia
2	0	3.1	1	22	2	5	2	1	42	3	1		1	0	1	6	0	1	1	2	1	3.4	0	2-Respiratory distress	0	4	2	3-Died				4	4-Infection
0	0	.96	1	39	2	5	8	8	28		1		1	0	1	2	0	0	1	1	1	.9	0	1-Prematurity	0	2	2	3-Died				2	1-Prematurity
5	0	1.81	0	19	2	5	1	1			1		0	99	0		0	1	1	2	1		0	4-Infection	0	7	2	3-Died				3	4-Infection
20	0	3.36	0	20	2	5	1	1			99		0	0	0	8	0	1	1	2	1	3.2	0	4-Infection	0	22	2	1-Discharged home alive	21	3.42	4-Infection
1	0	3.04	0	20	1	5	1	1			77		1	0	0	4	0	1	1	2	1	3.5	0	3-Birth asphyxia	0	3	2	3-Died				4	3-Birth asphyxia
0	0	2.9	0	25	1	5	1	2			99		0	0	0	3	0	0	1	1	0		2	3-Birth asphyxia	0	2	2	1-Discharged home alive	3	2.9	3-Birth asphyxia
2	0	2.82	0	39	1	5	8	5	40	5	1		0	0	0	2	0	0	1	4	4		0	4-Infection	0	4	2	1-Discharged home alive	5	2.94	4-Infection
3	0	3.12	0	20	1	5	1	1	38	6	1		0	0	1		99	0	1	2	1	3.4	0	4-Infection	0	5	2	1-Discharged home alive	6	3.46	4-Infection
0	0	2.57	0	20	1	8	1	1			77		0	0	0	5	1	1	1	1	1	2.8	0	4-Infection	0	2	2	1-Discharged home alive	3	2.63	4-Infection
0	0	1.44	1	31	3	8	4	5	33		99		1	0	0	3	0	0	2	1	1	1.44	0	1-Prematurity	0	2	2	1-Discharged home alive	33	1.74	1-Prematurity
0	0	2.49	0	19	2	5	1	1	38		99		0	0	0	3	0	0	1	1	0	2.6	2	9-Other (specify)	0	2	2	1-Discharged home alive	3	2.35	9-Other
0	0	3.37	0	25	1	8	1	1	40		1		0	0	1	4	0	1	1	1	0	3.4	0	4-Infection	0	2	2	1-Discharged home alive	3	3.23	4-Infection
0	0	3.74	0	23	2	4	2	2	40	5	1		0	0	0	2	0	0	1	1	0	3.8	2	3-Birth asphyxia	0	2	2	1-Discharged home alive	3	3.58	3-Birth asphyxia
0	0	3.41	0	24	3	4	4	3	40	2	1		1	0	0	4	0	1	1	2	1	3.41	0	3-Birth asphyxia	0	2	2	3-Died				3	3-Birth asphyxia
0	0	3.11	0	22	2	8	1	1	39		2		0	0	0	7	0	1	1	1	0	3.1	2	4-Infection	0	2	2	1-Discharged home alive	3	2.97	4-Infection
0	0	3.07	0	18	1	5	1	1			77		0	0	0	2	1	0	1	1	0	3.1	2	3-Birth asphyxia	0	2	2	1-Discharged home alive	3	3.08	3-Birth asphyxia
0	0	2.72	0	19	3	5	1	1	39	5	1		1	0	0	6	0	0	1	2	1		0	3-Birth asphyxia	0	2	2	3-Died				3	3-Birth asphyxia
0	0	2.8	0	19	2	4	1	1	43	3	1		1	0	0	4	0	1	1	1	0	2.7	2	3-Birth asphyxia	0	2	2	3-Died				3	3-Birth asphyxia
0	0	3.3	0	26	1	8	2	2	40	5	1		0	0	0	4	0	0	1	2	1	3.5	0	3-Birth asphyxia	0	2	2	3-Died				2	3-Birth asphyxia
0	0	2.01	0	15	2	4	1	1	35		99		0	0	0	3	0	0	1	1	1	2	0	1-Prematurity	0	2	2	1-Discharged home alive	6	1.93	1-Prematurity
1	0	2.75	0	23	2	8	2	2			77		0	0	0	4	0	0	1	1	1	2.7	0	4-Infection	0	3	2	1-Discharged home alive	4	2.87	4-Infection
1	0	2.84	0	27	4	8	3	1			77		1	0	0	5	0	0	1	2	1		0	2-Respiratory distress	0	3	2	3-Died				4	3-Birth asphyxia
0	0	3.01	0	14	1	5	1	1	38		99		0	0	0	4	0	1	1	1	1	2.9	0	3-Birth asphyxia	0	2	2	1-Discharged home alive	3	2.82	3-Birth asphyxia
0	0	1.2	1	30	2	8	3	4	30		99		1	0	1		0	0	2	1	1	1.2	0	1-Prematurity	0	2	2	3-Died				3	1-Prematurity
0	0	3.15	0	29	1	8	3	3			77		0	0	0	4	1	1	1	2	1	3.2	0	3-Birth asphyxia	0	2	2	1-Discharged home alive	3	2.98	3-Birth asphyxia
0	0	4.2	0	24	2	5	1	1	40	5	1		0	0	1	5	0	0	1	1	1	4.5	2	5-Hypoglycemia	0	2	2	1-Discharged home alive	3	3.96	5-Hypoglycemia
0	0	4.71	0	26	1	5	2	2	37	3	1		0	0	0	5	1	0	1	1	0	4.7	2	5-Hypoglycemia	0	2	2	1-Discharged home alive	3	4.41	5-Hypoglycemia
15	0	3.27	0	27	1	5	3	3	39		1		0	0	0	2	1	1	1	2	1	2.6	0	9-Other (specify)	0	17	2	1-Discharged home alive	17	3.32	9-Other
0	0	3.65	0	21	2	8	2	2	38	0	1		0	0	1		0	0	1	1	1	3.6	0	3-Birth asphyxia	0	2	2	1-Discharged home alive	2	3.65	3-Birth asphyxia
0	0	.82	1	20	1	4	1	2	27	4	1		1	0	1	1	0	1	2	2	1	.83	0	1-Prematurity	0	2	2	3-Died				3	1-Prematurity
0	0	3.47	0	27	4	4	1	1			1		1	0	0	5	0	0	1	2	1	3.4	0	3-Birth asphyxia	0	2	2	3-Died				3	3-Birth asphyxia
0	0	2.74	0	24	1	5	2	2			77		0	0	0	5	0	0	1	1	1	2.7	0	4-Infection	0	2	2	1-Discharged home alive	3	2.72	4-Infection
1	0	2.72	0	27	3	7	2	2	38		99		0	0	0	4	0	1	1	1	0	2.9	2	4-Infection	0	3	2	1-Discharged home alive	4	2.53	4-Infection
0	0	2.81	0	17	3	5	1	1	36		77		0	0	0	4	0	1	1	1	0	2.9	2	8-Congenital anomaly (specify)	0	2	2	2-Referred						2
0	0	2.79	1	23	1	8	1	1			99		1	0	0		0	0	1	2	0	3	2	3-Birth asphyxia	0	2	2	3-Died				2	3-Birth asphyxia
1	0	2.39	0	26	2	8	2	1			77		1	0	0		0	1	1	2	0		2	2-Respiratory distress	0	3	2	3-Died				4	3-Birth asphyxia
0	0	1.1	1	20	1	8	1	1	30		99		1	0	1	4	0	0	1	1	0	1.1	2	1-Prematurity	0	2	2	3-Died				3	1-Prematurity
0	0	3.17	0	26	2	8	4	4	37		1		1	0	0	4	1	0	1	1	0	3.3	2	2-Respiratory distress	0	2	2	1-Discharged home alive	3	3.02	4-Infection
0	0	3.14	0	23	4	5	1	1	39		99		0	0	0	4	0	0	1	1	0	3.2	2	4-Infection	0	2	2	1-Discharged home alive	4	3	4-Infection
0	0	3.28	0	27	2	5	4	4	42	0	1		0	0	1	3	0	0	1	1	0	3	2	4-Infection	0	2	2	1-Discharged home alive	3	3.1	4-Infection
0	0	3.1	0	18	2	5	1	1	38		1		0	0	0	4	0	0	1	1	0	3.1	2	4-Infection	0	3	3	1-Discharged home alive	3	2.93	4-Infection
3	0	3.28	0	29	3	4	6	6			77		0	0	0	4	1	0	1	2	1	3.3	0	4-Infection	0	6	3	1-Discharged home alive	7	3.44	4-Infection
3	0	3.54	0	39	3	7	6	6	38	1	1		0	0	1	3	0	1	1	1	0	3.9	2	4-Infection	0	6	3	1-Discharged home alive	7	3.9	4-Infection
1	0	2.39	0	34	3	8	6	5			77		0	0	0	4	1	1	1	2	1		0	4-Infection	0	4	3	1-Discharged home alive	4	2.2	6-Low birth weight
1	0	2.23	0	22	2	5	3	3	35	3	1		0	0	0	3	0	0	1	1	1	2.2	0	1-Prematurity	0	4	3	1-Discharged home alive	4	2.3	4-Infection
0	0	3.27	0	36	2	5	4	3	38	2	1		0	0	0	3	0	1	1	1	0	3.3	2	7-Birth trauma	0	3	3	1-Discharged home alive	4	3.1	4-Infection
0	0	2.47	0	35	2	5	5	5	39		99		0	0	0		0	0	1	1	0	2.5	2	4-Infection	0	3	3	1-Discharged home alive	4	2.3	4-Infection
1	0	2.91	0	34	1	5	6	4	41	4	1		0	0	0	4	0	0	1	2	1	3.1	0	2-Respiratory distress	0	4	3	1-Discharged home alive	4	3.03	2-Respiratory distress
0	0	3.17	0	32	2	8	1	1	40		1		0	0	0	4	0	1	1	1	0	3.6	2	2-Respiratory distress	0	3	3	1-Discharged home alive	4	2.9	4-Infection
0	0	2.76	0	28	2	5	7	7			1		0	0	0	1	0	0	1	1	1	2.8	0	4-Infection	0	3	3	1-Discharged home alive	4	2.77	4-Infection
0	0	2.14	0	20	1	7	2		36		1		0	0	0	2	0	1	2	1	0	2.2	2	1-Prematurity	0	3	3	1-Discharged home alive	4	2.13	1-Prematurity
0	0	2.73	1	30	2	7	3	3			77		1	0	0	4	0	0	1	1	1	2.73	0	3-Birth asphyxia	0	3	3	3-Died				3	3-Birth asphyxia
0	0	3.16	0	22	2	5	1	1	40	2	1		1	0	0	6	0	1	1	2	1		0	3-Birth asphyxia	0	3	3	3-Died				13	3-Birth asphyxia
0	0	4.01	0	30	2	8	5	5	37		1		0	0	1	3	0	1	1	1	0	4.05	2	3-Birth asphyxia	0	3	3	1-Discharged home alive	4	3.7	4-Infection
2	0	3.11	0	22	4	99	1	1			77		0	0	0	4	0	1	1	2	1	3.5	0	4-Infection	0	5	3	1-Discharged home alive	6	3.19	4-Infection
0	0	3.19	0	21	2	8	1	1	38		99		0	0	0	4	99	0	1	1	1	3.19	0	3-Birth asphyxia	0	3	3	1-Discharged home alive	4	3.11	3-Birth asphyxia
8	0	3.52	0	20	1	2	3	3			77		0	0	0		0	0	1	4	2		0	4-Infection	0	11	3	1-Discharged home alive	22	3.54	4-Infection
0	0	3	0	36	1	8	8	5			99		0	0	0	1	0	0	1	1	1	3	0	4-Infection	0	3	3	1-Discharged home alive	3	2.95	4-Infection
0	0	3	0	38	1	5	5	5	38		1		0	0	0	4	1	0	1	1	1	2.8	0	3-Birth asphyxia	0	3	3	1-Discharged home alive	4	2.97	3-Birth asphyxia
0	0	2.85	0	26	1	4	5	4	40		3		0	0	0	3	0	0	1	1	1		0	3-Birth asphyxia	0	3	3	1-Discharged home alive	3	2.7	3-Birth asphyxia
0	0	2.4	0	25	2	8	1	1	37		1		0	0	0	2	0	0	1	1	0	2.5	2	4-Infection	0	3	3	1-Discharged home alive	4	2.35	4-Infection
0	0	2.62	0		3	4	9	9			77		0	0	0	2	0	1	2	1	1	2.2	0	1-Prematurity	0	3	3	1-Discharged home alive	4	2.38	1-Prematurity
0	0	3.4	0	20	2	7	1	1	38		1		0	0	0	4	1	0	1	1	0	3	0	4-Infection	0	3	3	1-Discharged home alive	4	3.3	4-Infection
0	0	3.7	0	30	2	8	4	4	38		1		0	0	0	3	0	1	1	1	0	3.7	2	4-Infection	0	3	3	1-Discharged home alive	4	3.35	4-Infection
0	0	3.14	0	27	1	1	2	1	43		1		0	0	0	4	1	1	1	1	1	3.7	0	4-Infection	0	3	3	1-Discharged home alive	3	3.07	4-Infection
2	1	2.65	0	24	1	5	4	4			77		0	0	0	2	1	1	1	1	1	3.15	0	9-Other (specify)	1	5	3	1-Discharged home alive	6	2.87	9-Other
2	0	2.91	0	32	4	8	3	3	40		1		0	0	1	3	0	1	1	2	1	3.2	0	4-Infection	0	5	3	2-Referred						1
0	0	1.65	0	17	1	5	1	1	31	5	1	33	1	0	0	1	1	0	1	4	3		0	1-Prematurity	0	3	3	3-Died				4	1-Prematurity
0	0	2.35	0	25	1	5	6	4	34	6	1		0	0	0	2	1	1	1	1	0	2.4	2	1-Prematurity	0	3	3	1-Discharged home alive	4	2.23	1-Prematurity
2	0	3.28	0	21	4	5	2	2	40		1		0	0	0	2	1	0	1	1	1	3.4	0	4-Infection	0	5	3	1-Discharged home alive	5	3.67	4-Infection
0	0	3.57	0	21	1	5	3	3	38	2	1		0	0	0	2	1	1	1	1	0	3.6	2	4-Infection	0	3	3	1-Discharged home alive	4	3.52	4-Infection
22	0	4.09	0	27	3	5	4	4			77		0	0	0	4	0	0	1	1	1	3.8	0	4-Infection	0	25	3	1-Discharged home alive	25	4.22	4-Infection
1	0	4.85	0	24	2	5	3	3	38		1		0	0	0	4	0	0	1	1	0	5.4	2	4-Infection	0	4	3	1-Discharged home alive	5	4.74	4-Infection
0	0	4.87	0		1	7	6	5	40	6	1		0	0	0	6	1	0	1	1	1	4.95	0	5-Hypoglycemia	0	3	3	1-Discharged home alive	4	4.74	9-Other
0	0	.8100000000000001	0	20	3	5	4	4	29	1	1		0	0	1	3	0	0	1	4	2		0	1-Prematurity	1	3	3	3-Died				4	1-Prematurity
0	0	2.79	0		2	5	1	1			77		0	0	0	5	0	0	1	1	0	2.8	2	4-Infection	0	3	3	1-Discharged home alive	4	2.7	4-Infection
3	0	1.85	0	29	1	5	5	4	35	1	1		0	0	0	2	1	1	1	2	1	2.1	0	4-Infection	0	6	3	2-Referred						1
0	0	3.68	0	26	3	5	3	3			99		0	0	0	4	0	0	1	1	1	3.6	0	4-Infection	0	3	3	1-Discharged home alive	3	3.46	4-Infection
4	0	2.48	0	32	1	7	11	11	34	1	1		0	0	0	1	0	0	1	99	1	2.4	0	4-Infection	0	7	3	2-Referred						1
0	0	2.97	0	25	3	5	4	3	37	2	1		0	0	0	4	0	1	1	1	0	3.1	2	3-Birth asphyxia	0	3	3	1-Discharged home alive	4	2.92	4-Infection
0	0	1.19	1	19	2	7	1	1			77		0	0	0	3	0	0	1	1	1	1.2	0	1-Prematurity	0	3	3	3-Died				4	1-Prematurity
0	0	3.96	0	30	2	5	4	4	42	2	1		0	0	1	3	0	1	1	1	0	4.1	2	3-Birth asphyxia	0	3	3	1-Discharged home alive	4	4	3-Birth asphyxia
0	0	3.7	0	20	1	5		2			1		0	0	0	1	0	0	1	1	0	3.7	2	3-Birth asphyxia	0	3	3	3-Died				4	3-Birth asphyxia
0	0	3.02	0	23	2	8	1	1	41	6	1		0	0	0	3	0	0	1	1	1	3.1	2	4-Infection	0	3	3	1-Discharged home alive	4	3	4-Infection
1	0	2.42	0	21	1	5	1	1	39	2	1		0	0	0	4	1	0	1	1	0	2.7	2	9-Other (specify)	0	4	3	1-Discharged home alive	5	2.57	4-Infection
0	0	2.36	0	18	1	4	1	1			77		0	0	0		0	1	1	1	0	2.5	2	4-Infection	0	3	3	1-Discharged home alive	4	2.22	4-Infection
0	0	3	0	33	1	5	8	6			77		0	0	0	6	1	1	1	1	1	3	0	4-Infection	0	3	3	1-Discharged home alive	4	2.8	4-Infection
0	0	2.63	0	23	4	5	1	1			77		0	0	0	3	0	0	1	1	0	2.8	2	4-Infection	0	3	3	1-Discharged home alive	3	2.57	4-Infection
0	0	3.3	0	20	1	4	1	1	39		99		0	0	0	3	0	1	1	1	0	3.3	2	4-Infection	0	3	3	1-Discharged home alive	3	3.13	4-Infection
0	0	2.2	0	30	1	5	2	2	35	5	1		0	0	0	4	0	1	1	1	1	2.2	0	6-Low birth weight	0	3	3	1-Discharged home alive	4	2.18	1-Prematurity
0	0	3.17	0	21	2	8	1	1	38	5	1		0	0	0	3	0	0	1	1	0	3.17	2	3-Birth asphyxia	0	3	3	3-Died				4	1-Prematurity
21	0	2.32	0	22	2	5	1	1			1		0	0	0	3	0	0	1	2	1	2	0	4-Infection	0	24	3	1-Discharged home alive	25	2.32	4-Infection
0	0	3.38	0	30	4	4	2	2	36	5	2		0	0	0	4	0	1	1	1	0	3.5	2	3-Birth asphyxia	0	3	3	1-Discharged home alive	4	3.22	9-Other
14	0	3.61	0	23	2	5	3	3			1		0	0	0	6	0	0	1	2	1	3.5	0	4-Infection	0	17	3	1-Discharged home alive	17	3.63	4-Infection
0	0	3.13	0	32	2	5	4	4	41	1	1		0	0	0	3	0	0	1	1	1	3.13	0	3-Birth asphyxia	0	3	3	1-Discharged home alive	3	3.02	3-Birth asphyxia
0	0	3.5	0	39	2	5	7	6	38		99		0	0	0	1	1	1	1	1	0	3.6	2	9-Other (specify)	0	3	3	1-Discharged home alive	4	3.35	9-Other
0	0	3.4	0	24	2	8	1	1			1		0	0	0		0	0	1	1	0	3.6	2	4-Infection	0	3	3	1-Discharged home alive	4	3.11	4-Infection
20	0	3.03	0	35	1	5	5	5	34	4	1		0	0	1	4	0	0	1	2	1	3	0	2-Respiratory distress	0	23	3	1-Discharged home alive	14	3.07	4-Infection
0	0	3.34	0	19	2	5	1	1			77		0	0	0	4	0	0	1	2	1	3	0	3-Birth asphyxia	0	3	3	3-Died				4	3-Birth asphyxia
0	0	2.7	0	19	3	5	1	1			2		0	0	0	4	0	0	1	2	1		0	3-Birth asphyxia	0	3	3	1-Discharged home alive	3	2.65	3-Birth asphyxia
4	0	1.97	0	24	2	8	1	2			77		0	0	0	4	0	0	2	2	0	2.5	2	6-Low birth weight	0	7	3	1-Discharged home alive	8	2.02	6-Low birth weight
0	0	3.16	0	22	2	5	1	1			77		0	0	0	4	0	0	1	1	0	3.2	2	4-Infection	0	3	3	1-Discharged home alive	4	2.79	4-Infection
0	0	2.83	0	27	2	4	3	3	36		3		0	0	0	4	0	0	1	1	0	2.85	2	3-Birth asphyxia	0	3	3	1-Discharged home alive	4	2.75	4-Infection
0	0	3.14	0	21	1	4	1	1			99		1	0	0	4	0	0	1	2	1	3.1	0	3-Birth asphyxia	0	3	3	3-Died				3	3-Birth asphyxia
0	0	2.3	0	18	3	5	2	3	37	3	1		0	0	0	4	0	0	1	1	1	2.27	0	6-Low birth weight	0	3	3	1-Discharged home alive	4	2.12	6-Low birth weight
0	0	3.19	0	20	2	8	1	1	41	0	1		0	0	1	5	0	0	1	1	0	3.5	2	4-Infection	0	3	3	1-Discharged home alive	4	3.62	4-Infection
0	0	2.89	0	20	2	8	1	1	39	2	1		0	0	0	5	0	0	1	1	0	2.8	2	3-Birth asphyxia	0	3	3	2-Referred						2
0	0	3.86	0	23	2	8	1	1	42		1		0	0	0	4	0	0	1	1	0	3.9	2	4-Infection	0	3	3	1-Discharged home alive	5	3.38	4-Infection
0	0	4.45	0	28	3	7	3	3			99		0	0	0	3	0	1	1	1	1	4	0	9-Other (specify)	0	3	3	1-Discharged home alive	4	4.07	9-Other
0	0	2.35	0	25	2	5	3	1	39	3	1		0	0	0	4	1	0	1	1	0	2.4	2	2-Respiratory distress	0	3	3	1-Discharged home alive	4	2.16	1-Prematurity
0	0	3.28	0	24	1	8	1	1	40		1		0	0	0	4	1	1	1	1	0	3.3	2	4-Infection	0	3	3	1-Discharged home alive	4	3.09	4-Infection
0	0	3.35	0	20	2	5	2	1	33	5	1		0	0	0	2	0	1	1	2	1	3.5	0	3-Birth asphyxia	0	3	3	3-Died				4	3-Birth asphyxia
0	0	4.48	0	29	2	8	3	3	38		3		0	0	0	2	1	0	1	1	0	5	2	5-Hypoglycemia	0	3	3	1-Discharged home alive	3	4.03	5-Hypoglycemia
0	0	3.15	0	26	4	5	4	4	39		3		0	0	0	3	0	1	1	1	0	3.2	2	4-Infection	0	3	3	1-Discharged home alive	4	3.02	4-Infection
0	0	1	1	18	2	5	1	2	29	5	1		1	0	1	4	0	0	2	1	1	1	0	1-Prematurity	0	3	3	3-Died				4	1-Prematurity
0	0	3.2	0		2	5	2	1			77		0	0	0	4	0	0	1	1	0	3.5	2	4-Infection	0	3	3	1-Discharged home alive	4	1	4-Infection
0	0	1.87	0	40	2	8	10	10			99		0	0	0	1	0	0	1	1	1	1.85	0	6-Low birth weight	0	3	3	2-Referred						1
0	0	2.71	0	19	1	7	2	1	36	5	1		0	0	0	1	1	1	1	1	0	2.8	2	4-Infection	0	3	3	1-Discharged home alive	4	2.69	4-Infection
0	0	3.05	0	24	2	5	4	5	37	1	1		0	0	0	4	0	0	1	1	1		0	4-Infection	0	3	3	1-Discharged home alive	4	2.91	4-Infection
5	0	4.16	0	27	3	8	3	3			77		0	0	0	2	0	1	1	2	1		0	4-Infection	1	8	3	1-Discharged home alive	9	4.12	4-Infection
0	0	3	0	23	1	5	2	2	37	4	1		0	0	1	4	0	1	1	2	1	2.8	0	9-Other (specify)	0	3	3	1-Discharged home alive	2	2.85	3-Birth asphyxia
3	0	3.05	0	19	2	5	2	2	40	3	1		0	0	1	3	0	0	1	1	1	3.3	2	4-Infection	0	6	3	1-Discharged home alive	8	3.12	9-Other
0	0	3.16	0	27	2	5	4	4			1		0	0	0	2	0	0	1	1	0	3.1	2	4-Infection	0	3	3	1-Discharged home alive	4	3.11	4-Infection
9	0	2.7	0	21	4	8	1	1			77		0	0	0	4	0	1	1	2	1		0	3-Birth asphyxia	0	12	3	3-Died				4	3-Birth asphyxia
0	0	3.2	0	23	4	5	3	2	39	5	1		0	0	0	4	0	0	1	1	0	3.2	0	4-Infection	0	3	3	1-Discharged home alive	3	2.99	4-Infection
0	0	1.2	0	35	3	5	7	3	31		99		1	0	1		0	0	1	1	0	1.21	2	1-Prematurity	0	3	3	3-Died				4	1-Prematurity
0	0	3.2	0	20	1	5	1	1			77		0	0	0		0	1	1	1	0	3.4	2	4-Infection	0	3	3	1-Discharged home alive	4	2.84	4-Infection
0	0	3.33	0	28	2	5	5	3	39	1	1		0	0	0	5	1	1	1	1	0	3.5	2	2-Respiratory distress	0	3	3	1-Discharged home alive	4	3.19	9-Other
0	0	.79	0	29	3	8	6	3	25	3	1		1	0	1	1	0	0	1	4	3		0	1-Prematurity	0	3	3	3-Died				3	1-Prematurity
0	0	3.45	0	37	1	5	4	1	39		1		0	0	0	5	0	0	1	1	0	3.5	2	3-Birth asphyxia	0	3	3	1-Discharged home alive	4	3.28	3-Birth asphyxia
0	0	2.87	0	20	3	5	1	1	38		99		0	0	0	4	0	0	1	1	0	2.9	2	4-Infection	0	3	3	1-Discharged home alive	4	2.75	4-Infection
0	0	2.66	0	37	1	5	6	5	40		99		0	0	0	3	0	0	1	1	0	2.8	2	2-Respiratory distress	0	3	3	1-Discharged home alive	4	2.7	4-Infection
0	0	2.8	0	30	1	5	3	3			1		0	0	0	3	0	1	1	1	1	2.8	0	4-Infection	0	3	3	1-Discharged home alive	4	2.5	4-Infection
11	0	3.37	0	24	2	8	3	3	41	6	1		0	0	0	4	0	0	1	2	1	3	0	4-Infection	0	14	3	3-Died				15	4-Infection
0	0	3.18	0	18	1	7	2	1	40	2	1		1	0	0	3	1	0	1	2	1	3.16	0	3-Birth asphyxia	0	3	3	3-Died				3	3-Birth asphyxia
72	0	2.39	0	35	4	5	4	5	44		1		0	0	0	5	0	1	2	1	0	1.23	2	9-Other (specify)	1	75	3	1-Discharged home alive	31	2.45	1-Prematurity
0	0	2.82	0	42	2	5	7	6			99		0	0	0	1	0	0	1	1	0	2.9	2	4-Infection	0	3	3	1-Discharged home alive	3	2.71	4-Infection
0	0	3.53	0	20	2	8	1	1			99		0	0	1	4	0	1	1	1	1	3.5	0	4-Infection	0	3	3	1-Discharged home alive	4	3.37	4-Infection
0	0	2.7	0	20	2	5	1	1	39		1		0	0	1	4	0	1	1	1	0	2.8	2	9-Other (specify)	0	3	3	1-Discharged home alive	4	2.55	4-Infection
16	0	1.244	0	39	1	5	7	8	31	0	1		0	0	0	3	1	0	2	2	1		0	5-Hypoglycemia	0	19	3	2-Referred						1
1	0	3.22	0	20	1	5	2	2			77		0	0	0	3	1	0	1	2	1	3.2	0	2-Respiratory distress	0	4	3	1-Discharged home alive	5	3.29	9-Other
0	0	3.44	0	27	3	7	2	2	39	5	99		1	0	0	4	0	0	1	1	0	3.2	2	3-Birth asphyxia	0	3	3	3-Died				3	3-Birth asphyxia
0	0	2.74	0	25	3	5	2	2	42	5	1		0	0	0	4	1	0	1	1	0	2.6	2	3-Birth asphyxia	0	3	3	1-Discharged home alive	4	2.6	4-Infection
0	0	1.63	0	28	1	5	3	3			99		0	0	0	2	0	1	1	2	1		0	1-Prematurity	0	3	3	3-Died				4	1-Prematurity
0	0	3.69	0	30	1	5	3	3	41	3	1		1	0	0	2	99	0	1	2	1	3.7	0	3-Birth asphyxia	0	3	3	3-Died				4	3-Birth asphyxia
0	0	2.75	0	19	2	5	1	1			77		0	0	0	2	1	0	1	2	1	3	0	9-Other (specify)	0	3	3	1-Discharged home alive	4	2.78	3-Birth asphyxia
0	0	3.05	0	32	1	8	10	7	37	2	1		0	0	0	3	1	0	1	1	0	3	2	3-Birth asphyxia	0	3	3	1-Discharged home alive	4	2.81	3-Birth asphyxia
0	0	3.14	0	24	4	5	2	2			77		0	0	0	4	1	0	1	1	0	3.2	2	2-Respiratory distress	0	3	3	1-Discharged home alive	4	3	2-Respiratory distress
0	0	3.04	0	18	2	4	2	1			77		1	0	0	4	0	0	1	1	1	3	0	3-Birth asphyxia	0	3	3	3-Died				4	3-Birth asphyxia
0	0	1.52	0	32	1	5	6	6	27		1		1	0	0	1	1	1	1	2	4		0	1-Prematurity	0	3	3	3-Died				4	8-Congenital anomaly (specify)
11	0	3.29	0	38	2	5	12	12			77		0	0	0	3	0	0	1	4	4		0	4-Infection	0	14	3	2-Referred						1
0	0	4.4	0	32	4	4	4		39	5	1		0	0	0	3	1	0	1	1	0	4.4	2	5-Hypoglycemia	0	3	3	1-Discharged home alive	4	4.07	5-Hypoglycemia
0	0	2.83	0	36	1	5	6	4	37	2	1		0	0	0	4	0	1	1	1	1	2.8	0	4-Infection	0	3	3	1-Discharged home alive	4	2.82	4-Infection
0	0	3.35	0	34	1	5	8	8	39	0	1		0	0	0	1	1	0	1	1	0	3.4	2	4-Infection	0	3	3	1-Discharged home alive	4	3.24	4-Infection
10	0	3.21	0	17	2	5	1	1			77		0	0	0	4	0	0	1	2	1	3.5	0	4-Infection	0	13	3	1-Discharged home alive	13	3.24	9-Other
0	0	3.15	0	20	1	4	3	3	39	5	1		1	0	0	3	0	0	1	2	1	3.1	0	3-Birth asphyxia	0	3	3	3-Died				4	3-Birth asphyxia
0	0	2.28	0	22	2	8	2	2	35	3	1		0	0	0	5	0	1	1	1	1	2.3	0	4-Infection	0	3	3	2-Referred						1
0	0	3.37	0	20	1	5	1	1	41		2		0	0	0	5	1	0	1	1	0	3.5	2	4-Infection	0	3	3	1-Discharged home alive	4	3.31	4-Infection
0	0	3.55	0	23	3	5	3	2			77		0	0	0	4	0	0	1	1	0	3.6	2	4-Infection	0	3	3	1-Discharged home alive	4	3.47	4-Infection
2	0	2.8	0	34	1	5	4	5	38	3	1		0	0	0	4	0	1	1	2	1	3	0	4-Infection	0	5	3	1-Discharged home alive	6	3.02	4-Infection
1	0	1.73	0	22	1	4	3	3			99		1	0	0	3	0	1	1	2	1		2	4-Infection	0	4	3	3-Died				5	4-Infection
0	0	3.27	0	27	1	5	3	3	38	1	1		0	0	0	4	1	0	1	1	1	3.2	0	4-Infection	0	3	3	1-Discharged home alive	4	3.05	4-Infection
0	0	1.176	1	18	2	5	1	2	30		99		0	0	0	3	0	1	2	1	0	1.17	0	1-Prematurity	0	3	3	3-Died				3	1-Prematurity
0	0	3.15	0	33	1	5	3	3	40		1		0	0	0		0	0	1	1	0	3	2	4-Infection	0	3	3	1-Discharged home alive	4	2.99	4-Infection
0	0	2.47	0	35	2	5	3	3			99		0	0	0	1	0	1	1	1	0	2.5	2	2-Respiratory distress	0	3	3	3-Died				3	2-Respiratory distress
0	0	1	0	24	2	4	1	2			1		0	0	0	6	0	1	2	1	1	1	0	1-Prematurity	0	3	3	3-Died				3	1-Prematurity
10	0	2.15	0	22	2	7	1	1			77		1	0	1	5	0	0	1	2	1	4	0	4-Infection	0	13	3	3-Died				14	4-Infection
0	0	3.18	0	25	2	4	2	2			77		0	0	0		0	1	1	1	0	3.2	2	3-Birth asphyxia	0	3	3	1-Discharged home alive	4	3.2	3-Birth asphyxia
0	0	3.22	0	22	1	5	1	1	40	1	1		0	0	1	6	0	1	1	1	0	3.4	2	4-Infection	0	3	3	1-Discharged home alive	4	3.05	4-Infection
0	0	3.55	0	28	1	4	7	7	39		1		0	0	0	3	0	1	1	1	0	3.5	2	4-Infection	0	3	3	1-Discharged home alive	4	3.25	3-Birth asphyxia
0	0	2.6	0	19	1	4	1	1	36	1	1		0	0	0	4	0	1	1	1	0	2.9	2	4-Infection	0	3	3	1-Discharged home alive	4	2.5	1-Prematurity
19	0	4.03	0	30	1	5	5	4	40		99		0	0	0	3	1	0	1	1	1	3.9	0	4-Infection	0	22	3	1-Discharged home alive	22	3.96	4-Infection
0	0	3.52	0	27	2	5	2	1	42	6	1		0	0	0	4	0	0	1	1	1	3.5	0	3-Birth asphyxia	0	3	3	1-Discharged home alive	4	3.45	3-Birth asphyxia
1	0	2.58	0	29	2	4	1	2	38	4	1		1	0	0	4	0	0	2	2	0	2.7	2	2-Respiratory distress	0	4	3	3-Died				3	2-Respiratory distress
0	0	3	0	34	2	8	9	6	37	3	1		0	0	0	2	1	1	1	1	0	3.1	2	4-Infection	0	3	3	1-Discharged home alive	4	2.75	4-Infection
0	0	3.11	0	21	2	5	3	3	37		99		0	0	0	5	0	0	1	1	1	3.1	0	2-Respiratory distress	0	3	3	1-Discharged home alive	4	2.55	4-Infection
0	0	3.78	0	29	2	8	2	2			99		0	0	0	5	0	0	1	1	0	3.7	0	3-Birth asphyxia	0	3	3	3-Died				5	3-Birth asphyxia
0	0	3.82	0	26	2	8	3	2	40	1	1		0	0	1	4	0	0	1	1	1	3.8	0	4-Infection	0	3	3	1-Discharged home alive	4	2.87	4-Infection
0	0	3.6	0	39	3	7	10	10			77		0	0	0	2	0	0	1	1	0	3.6	2	4-Infection	0	3	3	1-Discharged home alive	4	3.37	4-Infection
3	0	2.7	0	22	3	8	1	1			99		0	0	1	4	0	0	1	2	1	3.5	0	4-Infection	0	6	3	1-Discharged home alive	4	2.9	4-Infection
0	0	3.72	0	18	2	5	1	1	40	2	1		0	0	0	3	1	0	1	1	0	3.7	2	3-Birth asphyxia	0	4	4	1-Discharged home alive	5	3.65	4-Infection
0	0	3.2	0	30	3	7	1	1	39	2	1		0	0	0	3	0	0	1	1	0		2	8-Congenital anomaly (specify)	0	4	4	1-Discharged home alive	4	2.85	8-Congenital anomaly
4	0	2.25	0	29	3	5	7	4	42	5	1		0	1	1	4	1	1	1	4	2		0	4-Infection	0	8	4	1-Discharged home alive	19	3.03	4-Infection
5	0	2.9	0	24	1	5	2	2			1		0	0	1	2	1	0	1	1	1	2.9	0	4-Infection	0	9	4	1-Discharged home alive	10	2.63	4-Infection
0	0	3.28	0	27	2	5	6	5	35	3	1		0	0	0		99	1	1	1	1		0	3-Birth asphyxia	0	4	4	1-Discharged home alive	5	3.15	4-Infection
20	0	3	0	20	3	5	2	2	40		1		0	0	1	3	0	1	1	2	1		0	4-Infection	0	24	4	1-Discharged home alive	24	3.9	4-Infection
0	0	2.05	0	21	2	5	3	2	34		2		0	0	0	3	0	0	1	1	0		0	1-Prematurity	0	4	4	1-Discharged home alive	5	2.07	6-Low birth weight
0	0	3.17	0	38	1	5	5	5	40		99		0	0	0	5	1	0	1	1	1	2.9	0	4-Infection	0	4	4	1-Discharged home alive	5	2.86	4-Infection
0	0	1.97	0	19	1	5	1	1	36	6	1		0	0	0	3	1	1	1	1	1	1.97	0	3-Birth asphyxia	0	4	4	1-Discharged home alive	5	2.01	1-Prematurity
0	0	2.3	0	18	3	7	1	1			1		0	0	0	3	0	1	1	1	1	2.3	0	6-Low birth weight	0	4	4	1-Discharged home alive	5	2.28	1-Prematurity
4	0	3.23	0	24	3	7	7	5			77		0	1	1	6	0	0	1	2	1	3	0	4-Infection	0	8	4	1-Discharged home alive	9	3.11	4-Infection
0	0	3.2	1	16	2	4	1	1			99		1	0	0	2	0	0	1	1	0		2	3-Birth asphyxia	0	4	4	3-Died				5	3-Birth asphyxia
1	0	3.15	0	18	1	5	1	1			1		0	0	0	4	0	0	1	2	1	3.5	0	4-Infection	0	5	4	1-Discharged home alive	6	3.39	4-Infection
0	0	1.83	0	20	4	7	1	2	32		1		0	0	0	4	0	1	2	1	0	1.6	2	1-Prematurity	0	4	4	1-Discharged home alive	5	1.6	1-Prematurity
2	0	3.41	0	21	3	4	1	1	38	1	1		0	0	0	3	0	0	1	2	0	3.8	2	4-Infection	0	6	4	1-Discharged home alive	7	3.8	4-Infection
2	0	2.9	0	20	1	8	1	1	40	0	1		0	0	0	6	0	0	1	2	1		0	4-Infection	0	6	4	1-Discharged home alive	6	3.12	4-Infection
1	0	1.07	0	35	1	4	5	5	32	3	1		0	0	0	2	0	1	1	2	1	1.03	0	1-Prematurity	1	5	4	3-Died				6	2-Respiratory distress
0	0	2.9	0	26	3	8	2	2			1		0	0	0	4	0	0	1	1	0	2.9	2	8-Congenital anomaly (specify)	0	4	4	1-Discharged home alive	4	2.71	8-Congenital anomaly
0	0	2.58	0	21	3	99	1	1	37		99		0	0	0	4	1	0	1	1	0	2.58	2	3-Birth asphyxia	0	4	4	1-Discharged home alive	5	2.33	4-Infection
1	0	3.36	0	30	3	8	6	6			77		0	0	0	3	0	0	1	1	0	3.5	2	4-Infection	0	5	4	1-Discharged home alive	5	3.19	4-Infection
2	0	2.8	0	24	2	8	2	1	38		1		0	0	0	6	0	1	1	1	0	3.1	2	4-Infection	0	6	4	1-Discharged home alive	7	2.32	4-Infection
0	0	1.91	0	20	1	5	2	1	37	2	1		0	0	0	1	1	1	1	1	1	1.9	0	1-Prematurity	0	4	4	1-Discharged home alive	5	1.87	1-Prematurity
1	0	3.8	0	20	1	4	1	1			77		0	0	0	2	0	0	1	2	1		0	3-Birth asphyxia	0	5	4	1-Discharged home alive	6	3.49	4-Infection
0	0	2.6	0	26	3	99	2	2	39		1		0	0	0	4	0	1	1	1	1	2.1	0	3-Birth asphyxia	0	4	4	1-Discharged home alive	5	2.71	3-Birth asphyxia
0	0	2.09	1	27	3	4	2	2			77		1	0	0	3	0	0	1	2	1	2.5	0	1-Prematurity	0	4	4	3-Died				4	1-Prematurity
0	0	3.45	0	28	2	8	2	1	36		1		0	0	1		0	1	1	1	0	3.5	2	5-Hypoglycemia	0	4	4	1-Discharged home alive	4	3	5-Hypoglycemia
0	0	2.69	0	18	2	5	1	1			77		0	0	0	3	0	0	1	1	1	2.3	0	2-Respiratory distress	0	4	4	1-Discharged home alive	5	2.85	4-Infection
0	0	3.66	0	21	1	5	4	3	38		99		0	0	0	4	0	1	1	1	1	3.7	0	4-Infection	0	4	4	1-Discharged home alive	5	3.6	4-Infection
0	0	3.27	0	19	2	7	1	1	38		1		0	0	0	5	0	1	1	2	1		0	9-Other (specify)	0	4	4	1-Discharged home alive	5	3.3	4-Infection
18	0	2.84	0	27	2	5	1	1	41	5	1		0	0	0	4	0	1	1	1	1	3.5	0	4-Infection	0	22	4	1-Discharged home alive	22	3.97	4-Infection
1	0	3.3	0	21	1	5	2	1			99		0	0	0	1	0	0	1	1	1	3.3	0	2-Respiratory distress	0	5	4	1-Discharged home alive	6	3.68	4-Infection
1	0	3.42	0	37	1	5	5	5			77		0	0	0	3	1	0	1	1	1	3.7	0	4-Infection	1	5	4	1-Discharged home alive	6	3.26	9-Other
0	0	4.45	0		1	7	2	2	40	5	1		0	0	0	2	0	1	1	1	0	4.5	2	2-Respiratory distress	0	4	4	1-Discharged home alive	5	4.15	2-Respiratory distress
0	0	1.13	1	18	2	5	1	2			99		0	0	0		0	0	2	1	0		0	1-Prematurity	1	4	4	3-Died				5	1-Prematurity
0	0	1.15	1	25	1	5	2	2			77		1	0	1	3	0	1	2	1	1	1.16	0	1-Prematurity	0	4	4	3-Died				5	1-Prematurity
0	0	2.21	0	21	1	7	1	1	35	5	1		0	0	1	4	0	1	2	1	0	2.2	2	1-Prematurity	0	4	4	1-Discharged home alive	5	1.18	1-Prematurity
0	0	2.24	0	21	1	7	1	1	35	6	1		0	0	0	4	0	1	2	1	0	2.24	2	1-Prematurity	0	4	4	1-Discharged home alive	4	2.15	1-Prematurity
0	0	1.94	0	22	4	7	1	1	33		1		0	0	0	2	0	1	1	1	0	2	2	1-Prematurity	0	4	4	1-Discharged home alive	5	1.87	1-Prematurity
1	0	3.28	0	23	2	8	3	2			99		0	0	1	5	0	0	1	1	0	3.5	2	4-Infection	0	5	4	1-Discharged home alive	5	3.4	4-Infection
1	0	2.06	0	17	2	5	1	1	33	5	1		0	0	0	1	0	0	1	1	1	2	0	1-Prematurity	0	5	4	1-Discharged home alive	6	2.04	1-Prematurity
9	0	2.1	0	41	4	5	7	7	40	4	1		0	0	0	1	0	1	1	1	1	2.7	0	4-Infection	0	13	4	3-Died				18	4-Infection
0	0	1.41	0	29	3	4	4	4	33		1		0	0	0	3	0	1	1	4	3		0	1-Prematurity	0	4	4	3-Died				5	1-Prematurity
0	0	3.25	0	28	2	5	2	2	39		1		0	0	0	6	0	0	1	1	0	3.4	2	3-Birth asphyxia	0	4	4	1-Discharged home alive	4	3.08	3-Birth asphyxia
14	0	3.89	0	27	2	5	6	5	41	6	1		0	0	0	5	0	1	1	2	1	4	0	1-Prematurity	0	18	4	1-Discharged home alive	19	3.95	9-Other
0	0	2.05	0	30	2	7	4	3	28		1		0	0	0	1	0	1	1	1	1	2	0	1-Prematurity	0	4	4	1-Discharged home alive	5	1.9	1-Prematurity
18	0	3.48	0	24	2	5	1	1			77		0	0	0	4	99	0	1	2	1	2.8	0	3-Birth asphyxia	0	22	4	1-Discharged home alive	22	3.67	9-Other
1	0	2.77	0	23	2	5	3	3			77		0	0	0	3	0	0	1	2	1	3	0	2-Respiratory distress	0	5	4	1-Discharged home alive	6	2.78	4-Infection
0	0	1.33	1	42	2	8	7	7	32	2	1		1	0	0	3	0	1	1	2	1		0	1-Prematurity	0	4	4	3-Died				5	1-Prematurity
0	0	3.51	0	28	1	5	3	3			77		0	0	0	4	0	0	1	1	0	3.5	2	5-Hypoglycemia	0	4	4	1-Discharged home alive	4	3.59	8-Congenital anomaly
2	0	3.1	0	31	1	1	4	3	38	0	1		0	0	1	4	1	0	1	1	0	3.4	2	8-Congenital anomaly (specify)	0	6	4	1-Discharged home alive	7	3.27	8-Congenital anomaly
1	0	3.79	0	27	2	5	4	3	42		1		0	0	0	4	0	1	1	1	0	4.1	2	2-Respiratory distress	0	5	4	1-Discharged home alive	6	3.78	4-Infection
0	0	2.33	0	25	1	4	1	1	36	2	1		0	0	1	4	0	0	1	1	0	2.3	2	3-Birth asphyxia	0	4	4	1-Discharged home alive	5	2.4	1-Prematurity
0	0	2.24	0	18	1	5	1	1	37		77		0	0	0		77	0	1	1	1	2.2	0	3-Birth asphyxia	0	4	4	1-Discharged home alive	5	2.29	1-Prematurity
0	0	3.05	0	20	2	5	1	1	41	3	1		0	0	0	7	0	1	1	1	0	3.1	2	4-Infection	0	4	4	1-Discharged home alive	3	2.84	4-Infection
22	0	3.6	0	19	2	5	1	1			77		0	0	1	2	0	0	1	2	1	4	0	4-Infection	0	26	4	1-Discharged home alive	26	3.94	4-Infection
1	0	3.13	0	37	2	4	6	6	38		1		0	0	0	4	0	0	1	1	1	3.2	0	4-Infection	0	5	4	1-Discharged home alive	5	3.24	4-Infection
9	0	3.62	0	19	2	5	2	2			1		0	0	1	3	0	0	1	2	1	3.2	0	4-Infection	0	13	4	1-Discharged home alive	13	3.87	4-Infection
1	0	1.6	1	24	1	7	1	2			77		1	0	0	4	0	0	2	2	0	1.6	2	3-Birth asphyxia	0	5	4	3-Died				6	1-Prematurity
0	0	3.21	0	23	1	5	3	3	38	4	1		0	0	0	6	0	0	1	1	1	3.21	0	4-Infection	0	4	4	1-Discharged home alive	4	3.01	4-Infection
5	0	2.11	0	27	2	5	5	4	35	2	1		0	0	1	5	99	0	1	4	2		0	4-Infection	0	9	4	1-Discharged home alive	9	2.25	4-Infection
0	0	3.34	0	35	1	5	5	5	36	3	1		0	0	0		1	1	1	1	0	3.34	2	5-Hypoglycemia	0	4	4	1-Discharged home alive	5	3.01	9-Other
0	0	2.02	0	19	2	5	1	1	36	0	1		0	0	0		99	1	1	1	1	2	0	1-Prematurity	0	4	4	1-Discharged home alive	5	2.07	1-Prematurity
11	0	3.32	0	30	2	5	5	5			1		0	0	0	3	0	0	1	2	4	3.2	0	4-Infection	0	15	4	2-Referred						1
0	0	2.6	0	27	2	4	3	1			99		0	0	0	1	0	1	1	2	1	2.5	0	4-Infection	0	4	4	1-Discharged home alive	4	2.53	4-Infection
1	0	2.87	0	22	1	8	1	1	38		1		0	0	0	6	1	0	1	1	1	2.9	0	4-Infection	0	5	4	1-Discharged home alive	5	2.9	4-Infection
0	0	2.25	0	20	2	8	2	1	40	5	1		0	0	0	3	0	1	1	2	1	2.5	0	9-Other (specify)	0	4	4	1-Discharged home alive	5	2.3	9-Other
0	0	3.04	0	37	2	7	8	8	36		99		0	0	0	3	0	0	1	2	1	3.5	0	4-Infection	0	4	4	2-Referred						1
0	0	2.13	0	28	2	5	4	4			99		0	0	0	1	0	0	1	2	1	2.2	0	1-Prematurity	0	4	4	1-Discharged home alive	5	2.15	1-Prematurity
0	0	4.01	0	26	3	5	2	2	39	0	1		0	0	0	1	0	0	1	1	0	4.2	2	3-Birth asphyxia	0	4	4	1-Discharged home alive	3	3.69	5-Hypoglycemia
0	0	2.01	0	32	2	99	4	4	32	4	1		0	0	0	2	1	1	1	1	0	2.1	2	1-Prematurity	0	4	4	1-Discharged home alive	4	2.02	1-Prematurity
1	0	2.48	0	25	3	5	3	3	38	2	1		0	0	0	4	0	1	1	2	1		0	4-Infection	0	5	4	1-Discharged home alive	6	2.9	4-Infection
0	0	3.05	0	19	2	5	1	1	43	6	2		0	0	0	5	1	1	1	1	0	3.1	2	3-Birth asphyxia	0	4	4	1-Discharged home alive	5	2.97	3-Birth asphyxia
0	0	4.95	0	30	1	8	3	3	38		99		0	0	1	3	0	1	1	1	0	5	2	9-Other (specify)	0	4	4	1-Discharged home alive	5	4.6	9-Other
0	0	2.87	0	25	2	4	3	3	39	2	1		0	0	0	1	0	1	1	2	1		0	3-Birth asphyxia	0	4	4	3-Died				5	3-Birth asphyxia
62	1	1.53	0	19	2	8	1	2	31		99		0	0	0	3	0	0	2	2	1	1.3	0	4-Infection	0	66	4	1-Discharged home alive	67	1.62	4-Infection
1	0	3.49	0	31	1	4	3	3	39	3	1		0	0	1	4	0	1	1	2	1	3.5	0	3-Birth asphyxia	0	5	4	1-Discharged home alive	6	3.64	3-Birth asphyxia
0	0	3	0	15	2	5	1	1	40	1	1		0	0	0	3	0	0	1	2	1	3	0	3-Birth asphyxia	0	4	4	3-Died				4	3-Birth asphyxia
1	0	2.11	0	23	2	7	1	2	38		77		0	0	0	8	0	0	2	1	0	2.3	2	8-Congenital anomaly (specify)	0	5	4	1-Discharged home alive	6	2.23	1-Prematurity
1	0	2.56	0	20	1	5	1	1			77		0	0	1	4	1	1	1	1	1	2.7	0	4-Infection	0	5	4	1-Discharged home alive	6	2.75	4-Infection
1	0	2.06	1	20	2	8	1	1	35		1		1	0	0	3	0	1	1	2	1	2.2	0	1-Prematurity	0	5	4	1-Discharged home alive	5	1.99	1-Prematurity
0	0	2.59	0	19	2	8	1	1	36	4	1		0	0	1	5	0	1	1	2	1	2.3	99	9-Other (specify)	0	4	4	1-Discharged home alive	5	2.54	4-Infection
0	0	.8	1	22	2	8	1	1	24	4	1		0	0	0		0	0	1	4	4		0	1-Prematurity	0	4	4	3-Died				5	1-Prematurity
1	0	3.19	0	30	4	5	4	3	42	2	1		0	0	0	3	0	1	1	2	1	3.3	0	3-Birth asphyxia	0	5	4	1-Discharged home alive	6	3.21	3-Birth asphyxia
0	0	1.6	0	21	1	5	1	1	31	2	1		0	0	0	3	0	0	1	2	1	1.6	0	1-Prematurity	0	4	4	1-Discharged home alive	7	1.56	1-Prematurity
0	0	.9	1	38	3	5	8	11	28		1		1	0	1	2	1	0	3	1	1	.9	0	1-Prematurity	0	4	4	3-Died				4	1-Prematurity
4	0	3.1	1	26	2	5	5	5			77		1	0	0	4	0	0	1	2	1	3.5	0	4-Infection	0	8	4	3-Died				9	3-Birth asphyxia
24	0	2.4	0	30	1	5	4	4			77		0	1	0	4	0	0	1	2	1	2.4	0	2-Respiratory distress	0	29	5	1-Discharged home alive	30	2.5	4-Infection
17	0	4	0	22	2	7	2	2	40	5	1		0	0	0	5	1	0	1	1	1	3.5	0	4-Infection	0	22	5	1-Discharged home alive	23	4.13	4-Infection
0	0	1.92	0	23	1	5	1	1			77		1	0	0	2	1	0	1	2	1	2	0	1-Prematurity	0	5	5	1-Discharged home alive	5	1.89	1-Prematurity
0	0	2.12	0	25	2	5	4	4	34		1		0	0	1	1	0	0	1	1	0	2.1	2	1-Prematurity	0	5	5	1-Discharged home alive	6	2.09	1-Prematurity
0	0	1.77	0	22	3	4	2	2	32		2		1	0	0	2	0	0	1	1	0	1.8	2	6-Low birth weight	0	5	5	1-Discharged home alive	6	1.67	1-Prematurity
0	0	3.21	0	29	1	5	2	2	38		99		0	0	0	2	1	1	1	1	1	3.1	0	3-Birth asphyxia	0	5	5	1-Discharged home alive	6	3.46	4-Infection
0	0	2.1	0	32	1	5	3	3	38		1		0	0	1		0	1	1	1	1		0	6-Low birth weight	0	5	5	1-Discharged home alive	5	2.33	6-Low birth weight
0	0	2.37	0	28	4	1	2	2	36		1		0	0	1		99	0	1	1	1	2.37	0	6-Low birth weight	0	5	5	1-Discharged home alive	6	2.05	1-Prematurity
1	0	3.1	0	27	1	5	1	1	39		1		0	0	0	4	0	1	1	1	1		0	2-Respiratory distress	0	6	5	1-Discharged home alive	6	3.1	4-Infection
0	0	2.27	0	30	1	4	5	5	36	2	1		0	0	0	4	0	0	1	1	0	2.3	2	1-Prematurity	0	5	5	1-Discharged home alive	7	2.2	6-Low birth weight
0	0	2.4	0	24	4	7	1	1			1		0	0	1	3	0	0	1	1	1	2.4	0	3-Birth asphyxia	0	5	5	1-Discharged home alive	5	2.27	4-Infection
0	0	2.37	0	39	2	5	5	4	35	5	1		0	0	1	4	0	1	1	1	1	2.3	0	1-Prematurity	0	5	5	1-Discharged home alive	6	2.36	1-Prematurity
0	0	3.87	0	22	1	7	1	1			77		0	0	1	5	0	0	1	2	1	4	0	3-Birth asphyxia	0	5	5	1-Discharged home alive	5	3.8	3-Birth asphyxia
0	0	3.8	0	30	3	7	5	5	42		1		0	0	0	2	0	0	1	1	0	3.9	2	4-Infection	0	5	5	1-Discharged home alive	5	3.63	4-Infection
0	0	2.66	0	18	1	4	1	1	38		1		0	0	0	2	0	1	1	1	0	2.6	2	3-Birth asphyxia	0	5	5	1-Discharged home alive	6	2.27	4-Infection
0	0	2.18	0	21	1	5	1	1	38		1		0	0	0	4	0	1	1	1	1	2.3	0	6-Low birth weight	0	5	5	1-Discharged home alive	6	2.35	1-Prematurity
2	0	3.71	0	23	1	5	5	4	42	5	1		0	0	0	5	0	1	1	1	0	4.2	2	4-Infection	0	7	5	1-Discharged home alive	8	3.76	4-Infection
0	0	2	0	30	2	8	6	4	34		2		0	0	1	4	0	0	1	1	0	2	2	1-Prematurity	0	5	5	1-Discharged home alive	6	2	1-Prematurity
0	0	2.97	0	34	1	8	11	6			77		0	0	0		0	1	1	2	4	3	0	2-Respiratory distress	0	5	5	1-Discharged home alive	6	3.03	4-Infection
1	0	3.3	0	26	1	99	2	2	44		1		0	0	0	3	0	0	1	1	0	3.5	0	4-Infection	0	6	5	1-Discharged home alive	7	3.6	4-Infection
0	0	2.37	0	38	3	7	10	8	36		99		0	0	0	1	0	1	1	2	1		0	1-Prematurity	0	5	5	1-Discharged home alive	6	2.34	4-Infection
0	0	1.77	1	20	4	7	1	2	33		1		1	0	0	4	99	1	2	1	0	1.8	2	1-Prematurity	0	5	5	1-Discharged home alive	5	1.8	1-Prematurity
29	0	4.34	0	17	1	5	1	1			77		0	0	0	4	0	1	1	2	1	2.3	0	4-Infection	0	34	5	1-Discharged home alive	33	4.33	4-Infection
9	0	2.82	0	19	1	5	2	2	36		1		0	0	0	4	0	0	1	2	1	2.7	0	4-Infection	0	14	5	1-Discharged home alive	15	3.11	4-Infection
0	0	1.87	0	22	1	5	2	2			99		0	0	1	1	0	1	1	2	1	2.5	0	1-Prematurity	0	5	5	1-Discharged home alive	6	1.72	1-Prematurity
0	0	2.15	0	18	1	5	1	1	36		1		0	0	0	5	0	0	1	1	0	2.2	2	4-Infection	0	5	5	1-Discharged home alive	5	2.23	4-Infection
2	0	2.39	0	30	2	5	3	2	40	2	1		0	0	1	3	0	0	1	1	0	2.6	2	4-Infection	0	7	5	1-Discharged home alive	8	2.58	4-Infection
0	0	2.81	0	20	3	99	1	1	40	3	1		0	0	0	4	0	0	1	1	0	2.9	2	4-Infection	0	5	5	1-Discharged home alive	6	2.99	4-Infection
0	0	2.64	0	35	3	5	7	7	36	4	1		0	0	0	3	1	1	1	1	0	2.5	2	1-Prematurity	0	5	5	1-Discharged home alive	6	2.47	1-Prematurity
2	0	2.42	0	19	1	5	2	2	40		1		0	0	0	4	0	1	1	2	1	2.8	0	4-Infection	0	7	5	1-Discharged home alive	8	2.91	4-Infection
2	0	2.5	0	22	1	5	2	2	41	3	1		0	0	0	3	0	1	1	2	1	2.9	0	4-Infection	0	7	5	1-Discharged home alive	8	1.61	4-Infection
0	0	2.25	0	29	1	8	4	3	36		99		0	0	0	4	0	1	1	1	1	2.3	0	1-Prematurity	0	5	5	1-Discharged home alive	6	2.19	1-Prematurity
0	0	2.77	0	26	3	7	3	2	37	2	1		0	0	0	4	1	0	1	1	0	2.9	2	4-Infection	0	5	5	1-Discharged home alive	6	2.9	4-Infection
0	0	2.4	0	29	2	8	4	2			77		0	0	0	2	0	0	1	1	1	2.4	0	1-Prematurity	0	5	5	1-Discharged home alive	6	2.4	1-Prematurity
0	0	2	0	19	2	7	1	1	34		1		0	0	1	4	0	0	1	1	1	2	0	1-Prematurity	0	5	5	1-Discharged home alive	6	1.92	1-Prematurity
0	0	3.54	0	18	2	5	2		38		99		0	0	0	4	0	0	1	1	0	3.5	2	3-Birth asphyxia	0	5	5	1-Discharged home alive	6	3.4	3-Birth asphyxia
0	0	2.62	1	27	2	5	4	4	43	1	1		0	0	0	3	0	0	1	2	1	3	0	4-Infection	0	5	5	1-Discharged home alive	6	2.89	3-Birth asphyxia
0	0	1.9	0	27	2	8	5	4	32		1		0	0	0	4	1	0	1	2	1		0	1-Prematurity	0	5	5	1-Discharged home alive	5	1.79	1-Prematurity
5	0	3.45	0	27	3	7	3	3	40	5	1		0	0	0		0	0	1	1	1	3.7	0	4-Infection	0	10	5	1-Discharged home alive	11	3.73	4-Infection
6	0	2.37	0	29	2	5	5	4			77		0	0	1	3	0	1	1	2	0	2.9	0	4-Infection	0	11	5	1-Discharged home alive	12	2.44	4-Infection
0	0	2.72	0	25	4	99	1	1	42	5	1		0	0	0	6	0	1	1	1	0	2.8	2	3-Birth asphyxia	0	5	5	1-Discharged home alive	6	2.6	3-Birth asphyxia
0	0	3.87	0	31	3	7	4	4	40		1		0	0	0	4	0	0	1	1	1	3.8	0	3-Birth asphyxia	0	5	5	1-Discharged home alive	5	3.64	3-Birth asphyxia
22	0	2.41	0	21	4	7	1	1	42	5	1		0	0	0	1	0	0	1	2	1	2.5	0	4-Infection	0	27	5	1-Discharged home alive	29	2.6	4-Infection
0	0	2.34	0	32	1	2	6	4	33		1		0	0	1		0	1	1	1	1	2.3	0	1-Prematurity	0	5	5	1-Discharged home alive	6	2.25	1-Prematurity
0	0	1.66	0	29	1	5	5	5	32		1		0	0	0	3	99	0	1	1	1	1.66	0	1-Prematurity	0	5	5	1-Discharged home alive	5	1.58	1-Prematurity
0	0	1.81	0	37	3	8	1	1			77		0	0	0	1	0	0	1	1	0	1.8	2	1-Prematurity	0	5	5	1-Discharged home alive	5	1.64	1-Prematurity
0	0	2.34	0	23	2	5	2	2	36		99		0	0	0	4	1	1	1	1	1	2.3	0	6-Low birth weight	0	5	5	1-Discharged home alive	6	2.24	6-Low birth weight
4	0	3.62	0	24	4	7	1	1	40		1		0	0	1	3	0	0	1	2	1	4	0	4-Infection	0	9	5	1-Discharged home alive	9	3.8	4-Infection
0	0	3.1	0	22	2	8	1	1	38		99		0	0	1	3	0	1	1	1	1	3.1	2	3-Birth asphyxia	0	5	5	1-Discharged home alive	6	3.02	3-Birth asphyxia
0	0	2.02	0	17	3	5	1	1	34		99		0	0	1	3	0	1	1	1	1	2	0	1-Prematurity	0	5	5	1-Discharged home alive	8	1.9	1-Prematurity
0	0	2.36	0	32	2	8	1	1	39	2	1		0	0	0	5	0	1	1	1	0	2.4	2	3-Birth asphyxia	0	5	5	1-Discharged home alive	6	2.4	3-Birth asphyxia
1	0	2.87	0	26	1	5	3	3	39		1		0	0	1	3	0	1	1	2	1	3	0	4-Infection	0	6	5	1-Discharged home alive	7	3.29	4-Infection
0	0	3.68	1	20	1	5	3	3	40	4	1		0	0	0	3	0	1	1	1	0	3.7	2	3-Birth asphyxia	0	5	5		6	3.46	3-Birth asphyxia
2	0	2.57	0	19	2	5	1	1			99		0	0	0	4	0	0	1	1	1	2.4	0	4-Infection	0	7	5	1-Discharged home alive	7	2.64	4-Infection
1	0	2.15	1	23	1	4	2	2			77		1	0	0	4	1	0	1	2	0	2.17	2	1-Prematurity	0	6	5	1-Discharged home alive	7	1.95	1-Prematurity
0	0	2.11	0	36	3	4	8	8	36		1		0	0	0	3	0	1	2	4	99		0	1-Prematurity	0	5	5	1-Discharged home alive	5	2.05	1-Prematurity
1	0	2.93	0	20	1	5	1	1	39		1		0	0	0	7	1	0	1	1	1	2.8	0	4-Infection	0	6	5	1-Discharged home alive	6	3.2	4-Infection
1	0	1.89	0	19	1	4	1	1	34		99		0	0	0	1	0	0	1	2	1	2	0	1-Prematurity	0	6	5	1-Discharged home alive	7	1.8	1-Prematurity
2	0	2.85	0	22	3	7	1	1	38	2	1		0	0	0	4	0	0	1	2	1		0	3-Birth asphyxia	0	7	5	1-Discharged home alive	8	3.25	4-Infection
2	0	2.99	0	19	3	4	1	1	36	3	1		0	0	0	3	0	0	1	1	0	3.3	2	4-Infection	0	7	5	1-Discharged home alive	8	3.35	4-Infection
1	0	2.37	0	19	4	99	1	1			99		0	0	0	3	0	0	1	2	1	2.5	0	4-Infection	0	6	5	1-Discharged home alive	7	2.54	4-Infection
20	0	2.42	0	29	2	5	4	6			99		0	0	1	5	1	0	2	1	1	1.8	0	4-Infection	0	25	5	1-Discharged home alive	24	2.74	4-Infection
0	0	1.88	0	30	2	4	5	5			1		0	0	0	4	0	1	2	2	1	1.9	0	1-Prematurity	0	5	5	1-Discharged home alive	5	1.8	1-Prematurity
44	1	1.92	0	34	4	8	1	1			77		0	0	0		0	0	1	2	0	1	2	4-Infection	1	49	5	1-Discharged home alive	50	2.13	1-Prematurity
1	0	2.3	0	19	3	7	2	2	33	6	1		0	0	0	2	0	0	1	2	1	2.5	0	4-Infection	0	6	5	1-Discharged home alive	6	2.57	4-Infection
1	0	3	0	20	2	4	2	1			77		0	0	0	5	0	1	1	2	1	3	0	3-Birth asphyxia	0	6	5	1-Discharged home alive	7	3.03	3-Birth asphyxia
9	0	3.05	0	29	2	5	4	4	38		1		0	0	0	4	0	0	1	2	1	3.4	0	4-Infection	0	14	5	1-Discharged home alive	11	3.09	4-Infection
2	0	3.41	0	22	3	5	4	4			77		0	0	0	5	0	0	1	2	1	3.2	0	4-Infection	0	7	5	1-Discharged home alive	7	3.6	4-Infection
0	0	1.86	0	19	3	5	3	4	33		2		0	0	1	4	0	0	1	1	1	1.5	0	1-Prematurity	0	5	5	1-Discharged home alive	5	1.79	1-Prematurity
1	0	2.72	0	26	2	7	3	3			1		0	0	1		0	0	1	2	1	3	0	4-Infection	0	6	5	1-Discharged home alive	7	2.95	4-Infection
3	0	3	0	26	2	8	2	1	38	2	2		0	0	0	3	0	0	1	2	1	3.2	0	4-Infection	0	8	5	1-Discharged home alive	8	3	4-Infection
0	0	2.94	0	26	1	4	2	2	39		1		0	0	0	4	0	1	1	2	1	3	0	3-Birth asphyxia	0	5	5	1-Discharged home alive	6	3.1	3-Birth asphyxia
10	0	2.27	0	22	4	8	1	1	34		2		0	0	0	9	0	0	1	2	1		0	4-Infection	0	15	5	2-Referred						1
18	0	3.52	0	20	1	5	2	2			77		0	0	0	3	0	1	1	2	1	2.8	0	8-Congenital anomaly (specify)	0	23	5	2-Referred						2
0	0	2.1	0	21	3	8	3	1	35		1		0	0	0	3	1	0	1	1	1		0	1-Prematurity	0	5	5	1-Discharged home alive	5	2.05	1-Prematurity
0	0	3.18	0	26	1	5	6	6			99		0	0	0	5	0	0	1	1	1	3.18	0	3-Birth asphyxia	0	5	5	1-Discharged home alive	5	3.43	3-Birth asphyxia
0	0	2.73	0	18	1	5	1	1	39	4	1		0	0	1	8	0	0	1	1	1	2.7	0	3-Birth asphyxia	0	5	5	1-Discharged home alive	5	2.89	3-Birth asphyxia
0	0	2.19	0	27	1	5	4	4			77		1	0	1	4	0	1	1	4	3		0	4-Infection	0	5	5	1-Discharged home alive	5	2.13	4-Infection
1	0	4.27	0	30	1	4	6	5	43	0	1		0	0	0	5	0	0	1	2	1	4.5	0	3-Birth asphyxia	0	6	5	1-Discharged home alive	7	4.37	3-Birth asphyxia
0	0	2.2	0	31	2	5	4	4	35	6	1		0	0	0	3	0	0	1	1	1	2.24	0	1-Prematurity	0	5	5	1-Discharged home alive	6	2.16	1-Prematurity
0	0	3.35	0	24	2	8	2	2	39		1		0	0	0	3	0	0	1	1	0	3.4	2	9-Other (specify)	0	5	5	1-Discharged home alive	5	3.5	4-Infection
0	0	2.62	1	19	2	5					77		1	0	0	4	0	1	1	1	0	2.7	2	9-Other (specify)	0	5	5	1-Discharged home alive	6	2.66	9-Other
1	0	3.76	0	29	4	5	2	2	41	4	1		0	0	1	6	1	0	1	1	1	3.9	0	4-Infection	0	6	5	1-Discharged home alive	7	4.27	4-Infection
1	0	3.47	0	37	1	1	8	7	39	3	1		0	0	0	5	1	1	1	1	1	3.65	0	4-Infection	0	6	5	1-Discharged home alive	7	3.35	4-Infection
1	0	3	0	25	1	8	1	1			77		0	0	0	3	0	0	1	2	1		0	4-Infection	0	6	5	1-Discharged home alive	7	3.07	4-Infection
2	0	3.35	0	18	2	5	1	1			77		0	0	1	5	0	0	1	2	1	3.5	0	4-Infection	0	7	5	1-Discharged home alive	8	3.56	4-Infection
0	0	1.87	0	28	1	5	3	4	36		99		0	0	0	3	1	1	2	1	1	1.8	0	1-Prematurity	0	5	5	1-Discharged home alive	5	1.77	1-Prematurity
0	0	2.59	0	28	1	5	3	4	36		3		0	0	0	3	1	0	2	1	1	2.5	0	2-Respiratory distress	0	5	5	1-Discharged home alive	7	2.36	1-Prematurity
0	0	2.12	0	22	2	5	1	1	32	3	1		0	0	1	4	0	1	1	1	1	2.1	0	1-Prematurity	0	5	5	1-Discharged home alive	6	1.95	1-Prematurity
0	0	3.8	0	32	3	5	7	6	36		1		0	0	1	5	0	0	1	2	1		0	4-Infection	0	5	5	1-Discharged home alive	5	3.71	4-Infection
1	0	3.12	0	23	4	4	2	3			77		0	0	1	3	0	1	2	2	1	3	0	3-Birth asphyxia	0	6	5	3-Died				6	3-Birth asphyxia
1	0	2.99	0	20	2	5	2	1	40		1		0	0	0	3	0	0	1	4	2		0	4-Infection	0	6	5	1-Discharged home alive	6	3.28	4-Infection
2	0	3.05	0	20	1	5	1	1			77		0	0	0	4	1	1	1	2	1		0	4-Infection	0	7	5	1-Discharged home alive	8	3.36	4-Infection
0	0	2.64	0	28	1	5	2	2	40		1		0	0	1	2	0	0	1	2	1	2.7	0	2-Respiratory distress	0	5	5	1-Discharged home alive	5	2.52	4-Infection
2	0	3.1	0	23	2	8	3	1	38	6	1		0	0	0	7	1	0	1	1	1	3.2	0	4-Infection	0	7	5	1-Discharged home alive	9	3.39	4-Infection
1	0	2	0	20	3	7	1	1	37	2	1		0	0	0		0	1	1	2	1	2.05	0	6-Low birth weight	0	6	5	1-Discharged home alive	6	2.2	6-Low birth weight
1	0	2.26	0	23	1	1	1	1	36	4	1		0	0	0	5	1	0	1	1	1	2.6	0	9-Other (specify)	0	6	5	1-Discharged home alive	7	2.32	1-Prematurity
1	0	2.67	0	23	1	8	2	2	38		99		0	0	0	4	0	1	1	1	1	2.9	0	4-Infection	0	6	5	1-Discharged home alive	6	2.88	4-Infection
1	0	3.29	0	21	2	5	2	2	39	6	1		0	0	0	6	0	1	1	2	1	3.7	0	4-Infection	0	6	5	1-Discharged home alive	6	3.46	4-Infection
3	0	2.15	0	19	1	5	2	1			1		0	0	0	4	0	0	1	4	2		0	4-Infection	0	8	5	1-Discharged home alive	8	2.4	4-Infection
1	0	3.38	0	28	2	8	2	2	38		2		1	0	0	2	0	1	1	2	0		0	4-Infection	0	6	5	3-Died				6	3-Birth asphyxia
4	0	3.14	0	25	1	5	2	2	41		1		0	0	0	4	0	1	1	1	1	3.3	0	9-Other (specify)	0	9	5	1-Discharged home alive	9	3.2	4-Infection
2	0	2.89	0	29	2	5	4	4			77		0	0	0	3	0	0	1	2	1	3.5	0	4-Infection	0	7	5	1-Discharged home alive	8	3.36	4-Infection
1	0	1.95	0	18	1	4	1	1	37	3	1		0	0	1	1	0	1	1	2	1	2.18	0	4-Infection	0	6	5	1-Discharged home alive	6	2.15	4-Infection
11	0	3.62	0	22	2	5	1	1	39	2	1		0	0	1	5	0	0	1	1	0	4.4	2	4-Infection	0	16	5	1-Discharged home alive	16	3.86	4-Infection
0	0	3.14	1	21	4	4	1	1	40		2		1	0	0	2	0	1	1	2	1	3	0	3-Birth asphyxia	0	5	5	1-Discharged home alive	5	2.96	3-Birth asphyxia
1	0	3.3	0	29	1	5	3	3	38	3	1		0	0	0	2	0	1	1	2	1	3	0	4-Infection	0	6	5	1-Discharged home alive	7	3.32	4-Infection
4	0	2.78	0	20	2	5	2	2			77		0	0	1	3	0	0	1	2	1	3	0	9-Other (specify)	1	9	5	1-Discharged home alive	10	2.89	9-Other
0	0	1.81	0	18	3	5	1	1	33	2	1		0	0	0	2	0	0	1	2	1	1	0	1-Prematurity	0	5	5	1-Discharged home alive	6	1.69	1-Prematurity
2	0	3.87	0	29	3	8		5			77		0	0	0	2	0	1	1	2	1		0	4-Infection	0	7	5	1-Discharged home alive	7	3.96	4-Infection
2	0	3.16	0	25	3	5	4	2			1		0	0	0	5	0	0	1	2	1		0	4-Infection	0	7	5	1-Discharged home alive	7	3.63	4-Infection
0	0	3.12	0	28	2	5	3	2			77		0	0	1	4	0	0	1	1	1	3.2	0	4-Infection	0	5	5	1-Discharged home alive	6	3.3	4-Infection
9	0	4.13	0	20	1	5	1	1			77		0	0	0	2	1	1	1	1	1	4	0	4-Infection	0	14	5	1-Discharged home alive	13	4.23	4-Infection
0	0	2.92	0	18	1	7	2	1	37	4	1		0	0	0	1	0	1	1	1	0	2.9	2	4-Infection	0	5	5	1-Discharged home alive	4	2.73	4-Infection
0	0	2.08	0	23	2	5	3	1			77		0	0	0	4	0	1	1	1	1	2	0	1-Prematurity	0	5	5	1-Discharged home alive	6	2.09	1-Prematurity
1	0	2.85	0	22	2	8	2	2			77		0	0	1	5	0	1	1	1	1	3	0	4-Infection	0	6	5	1-Discharged home alive	7	3.23	4-Infection
2	0	3.21	0	20	1	8	2	2			77		0	0	0	5	0	0	1	2	1	3.4	0	4-Infection	0	7	5	1-Discharged home alive	8	3.56	4-Infection
0	0	3.32	0	23	4	7	1	1			77		0	0	0	3	1	0	1	1	1	3.3	0	3-Birth asphyxia	0	5	5	1-Discharged home alive	6	3.29	3-Birth asphyxia
0	0	4.01	0	23	2	8	2	2	36	6	1		0	0	0	4	99	0	1	1	1	4	0	3-Birth asphyxia	0	5	5	3-Died				6	3-Birth asphyxia
0	0	1.77	0	20	2	5	1	1	36		99		0	0	0	3	0	1	1	1	1	1.7	0	1-Prematurity	0	5	5	1-Discharged home alive	6	1.69	1-Prematurity
1	0	2.48	0	22	3	8	1	1	41	3	1		0	0	0	2	0	1	1	2	1	3	0	4-Infection	0	6	5	1-Discharged home alive	7	2.67	4-Infection
1	0	3.38	0	23	3	7	1	2	38	4	1		0	0	0	3	0	0	2	1	0	3.6	2	4-Infection	0	6	5	1-Discharged home alive	7	3.58	4-Infection
0	0	3.08	0	18	4	4	1	1			99		0	0	0	4	0	1	1	1	1	3.1	0	3-Birth asphyxia	0	5	5	1-Discharged home alive	6	3.22	3-Birth asphyxia
3	0	3.3	0	20	1	1	1	1			77		0	0	1	7	1	0	1	1	0	3.9	2	4-Infection	0	8	5	1-Discharged home alive	8	3.74	4-Infection
0	0	3.1	0	18	2	8	2	1	38		1		0	0	0	1	0	0	1	1	1	3.1	0	3-Birth asphyxia	0	5	5	1-Discharged home alive	5	3	3-Birth asphyxia
1	0	3.25	0	34	2	5	7	6	40	3	1		0	0	1	5	0	0	1	2	1	3.5	0	4-Infection	0	6	5	1-Discharged home alive	6	3.53	3-Birth asphyxia
2	0	3.66	0	25	2	8	1	1	40		1		0	0	0	4	1	0	1	2	1	4	0	4-Infection	0	7	5	1-Discharged home alive	6	3.71	4-Infection
1	0	2.86	0	38	2	5	9	9	39	3	1		0	0	0		0	1	1	2	1		0	4-Infection	0	6	5	1-Discharged home alive	7	3.2	4-Infection
1	0	1.87	0	38	2	5	7	7			1		0	0	1	3	0	1	1	2	1		0	4-Infection	0	6	5	1-Discharged home alive	7	3.12	4-Infection
1	0	3.07	0	20	3	7	1	1			99		0	0	0	3	0	0	1	2	2		0	4-Infection	0	6	5	1-Discharged home alive	7	3.07	8-Congenital anomaly
1	0	2	0	23	3	4	4	2	37	6	1		0	0	1	4	0	1	1	2	1	2	0	1-Prematurity	0	6	5	1-Discharged home alive	7	1.84	1-Prematurity
1	0	3	0	27	2	8	8	6	40	1	1		0	0	0	8	1	1	1	1	1	3.2	0	4-Infection	0	6	5	1-Discharged home alive	7	3.08	4-Infection
2	0	2.94	0	23	2	5	1	1	36	3	1		0	0	0	5	0	0	1	2	1	3.6	0	4-Infection	0	7	5	1-Discharged home alive	7	3.13	4-Infection
3	0	2.66	0	29	3	4	1	1			77		0	0	1	4	0	1	1	2	0	3.5	2	4-Infection	0	8	5	1-Discharged home alive	8	2.96	4-Infection
0	0		0	19	1	5	1	1			77		0	0	0	5	0	0	1	1	1	2.28	0	1-Prematurity	0	5	5	1-Discharged home alive	6	2.22	1-Prematurity
0	0	3.42	0	39	1	8	8	10			99		0	0	0	4	0	0	1	2	1	3.4	0	3-Birth asphyxia	0	5	5	1-Discharged home alive	6	3.5	3-Birth asphyxia
26	0	2.46	0	32	1	7	3	2	40	3	1		0	0	0	5	0	0	1	2	1	3.4	0	9-Other (specify)	0	31	5	1-Discharged home alive	30	2.36	9-Other
1	0	2.71	0	37	1	5	7	6			77		0	0	0	1	0	1	1	1	0	3	2	4-Infection	0	6	5	1-Discharged home alive	6	2.84	4-Infection
0	0	2.58	0	26	1	4	5	5			77		0	0	0	4	0	0	1	2	0	2.4	2	4-Infection	0	5	5	1-Discharged home alive	6	2.57	4-Infection
3	0	2.58	0	18	2	5	2	2			1		0	0	1	3	0	0	1	2	1		0	4-Infection	0	8	5	1-Discharged home alive	8	2.64	4-Infection
1	0	3.52	0	36	2	5	6	6	39		1		0	0	1	3	0	0	1	1	1	3.7	0	4-Infection	0	6	5	1-Discharged home alive	6	3.84	4-Infection
2	0	3.28	0	29	4	5	4	3			1		0	0	0	3	0	0	1	1	0	3.8	2	4-Infection	0	7	5	1-Discharged home alive	7	3.41	4-Infection
3	0	2.97	0	21	2	8	1	1			77		0	0	0	4	1	1	1	2	1	3.41	0	4-Infection	0	8	5	1-Discharged home alive	8	3.3	4-Infection
0	0	2.7	0	26	2	5	4	4	38	4	1		0	0	0	5	0	0	1	1	0	2.6	2	2-Respiratory distress	0	5	5	1-Discharged home alive	6	2.46	4-Infection
0	0	1.78	0	29	2	8	3	3	36	6	1		0	0	0	2	99	1	1	1	0	1.79	2	1-Prematurity	0	5	5	1-Discharged home alive	6	1.82	6-Low birth weight
0	0	3.7	0	28	1	5	3	3			77		0	0	0	6	99	0	1	1	0	3.7	2	3-Birth asphyxia	0	5	5	1-Discharged home alive	5	3.33	3-Birth asphyxia
2	0	2.83	0	23	2	8	2	2	39	1	1		0	0	1	3	0	0	1	2	1	2.9	0	4-Infection	0	7	5	1-Discharged home alive	7	3.08	4-Infection
2	0	3.31	0	33	1	8	7	7	43	3	1		0	0	0	5	1	0	1	1	0	3.6	2	4-Infection	0	7	5	1-Discharged home alive	8	3.66	4-Infection
2	0	2.48	0	32	2	5	4	2	42	0	1		0	0	0	3	0	0	1	1	0	2.8	2	4-Infection	0	7	5	1-Discharged home alive	8	2.75	4-Infection
0	0	2.24	0	20	2	5	2	1	33	3	1		0	0	1	2	0	1	1	1	1	2.24	0	1-Prematurity	0	5	5	1-Discharged home alive	5	2.22	1-Prematurity
1	0	3.08	0	25	3	4	5	4	36	2	1		0	0	0	4	1	0	1	1	0	3.2	2	4-Infection	0	6	5	1-Discharged home alive	7	2.26	4-Infection
0	0	1.86	0	22	2	5	3	3	33		99		0	0	0		99	1	1	1	1	1.8	0	1-Prematurity	0	5	5	1-Discharged home alive	6	1.92	1-Prematurity
0	0	2.62	0	40	1	99	10	9			77		0	0	0	4	1	0	1	1	1	2.6	0	3-Birth asphyxia	0	5	5	1-Discharged home alive	6	2.47	4-Infection
14	0	3.67	0	23	2	5	3	3			1		0	0	1	4	0	0	1	2	1	3.5	0	4-Infection	0	19	5	1-Discharged home alive	20	4.09	4-Infection
0	0	2.93	0	22	2	5	1	1	38		1		0	0	1		0	1	1	1	1	2.9	0	3-Birth asphyxia	0	5	5	1-Discharged home alive	5	2.8	3-Birth asphyxia
0	0	2.4	0	25	2	5	4	4	36		99		0	0	0	5	0	0	1	1	1	2.4	0	1-Prematurity	0	5	5	1-Discharged home alive	6	2.27	1-Prematurity
0	0	2.92	0	27	4	99	3	3			77		0	0	0	3	0	0	1	4	2		0	9-Other (specify)	0	5	5	1-Discharged home alive	7	3.05	3-Birth asphyxia
0	0	1.84	0	23	1	5	3	3			99		0	0	0	2	0	1	1	2	1	1.9	0	1-Prematurity	0	5	5	1-Discharged home alive	5	2	1-Prematurity
0	0	2.34	0	18	1	4	1	1			77		0	0	0	2	0	1	1	1	1	2.3	0	1-Prematurity	0	5	5	1-Discharged home alive	5	2.38	1-Prematurity
0	0	2	0	37	3	5	13	6	32		99		0	0	0	1	0	1	1	1	1	2	0	1-Prematurity	0	5	5	1-Discharged home alive	7	1.9	1-Prematurity
1	0	3.41	0	17	2	5	1	1	40		99		0	0	0	4	0	0	1	2	1	3.7	0	9-Other (specify)	0	6	5	1-Discharged home alive	8	3.59	3-Birth asphyxia
0	0	3.2	0	26	2	7	1	1	40	5	1		0	0	0		0	1	1	1	0	3.4	2	4-Infection	0	5	5	1-Discharged home alive	6	3.17	4-Infection
0	0	2.1	0	27	2	5	4	5	35		99		0	0	1	2	0	1	2	1	1	2	0	9-Other (specify)	0	5	5	2-Referred	6	2.02	1-Prematurity			2
0	0	2.35	0	27	2	5	4	5			99		0	0	1	2	0	0	2	1	1	2.3	0	1-Prematurity	0	5	5	1-Discharged home alive	6	2.15	1-Prematurity
2	0	4	0	39	2	5	7	7			77		0	0	0	4	0	1	1	2	1	5	0	4-Infection	0	7	5	1-Discharged home alive	8	4.07	4-Infection
0	0	3.56	0	36	1	5	8	8	39	5	1		0	0	0	3	1	0	1	3	4		0	8-Congenital anomaly (specify)	0	5	5	1-Discharged home alive	6	3.4	4-Infection
0	0	2.81	0	20	2	5	2	2	40	0	1		0	0	0	7	1	0	1	1	0	2.9	2	4-Infection	0	5	5	1-Discharged home alive	5		4-Infection
1	0	2.79	0	38	1	5	12	13			77		0	0	0	1	1	0	1	1	1	2.8	0	4-Infection	0	6	5	1-Discharged home alive	6	2.99	4-Infection
1	0	3.45	0	24	2	5	2	2	39	4	1		0	0	0	3	0	1	1	1	0	3.9	2	4-Infection	0	6	5	1-Discharged home alive	6	3.56	4-Infection
0	0	2.01	0	18	2	5	1	1	36		2		0	0	1	4	0	1	1	1	1		0	1-Prematurity	0	5	5	1-Discharged home alive	6	1.84	1-Prematurity
1	0	2.36	0	30	4	5	6	5	37	0	1		0	0	0	4	0	1	1	1	1	2.3	0	1-Prematurity	0	6	5	1-Discharged home alive	7	2.32	1-Prematurity
2	0	3	0	19	2	5	2	2	37	2	1		0	0	1	3	0	0	1	4	3		0	4-Infection	0	7	5	1-Discharged home alive	18	3	4-Infection
0	0	2	0	15	1	5	1	1	35		99		0	0	0	3	0	0	1	1	1	2.03	0	1-Prematurity	0	5	5	1-Discharged home alive	19	1.96	1-Prematurity
1	0	4.75	0	31	1	4	5	5			77		0	0	0	6	0	0	1	2	1	4.8	0	9-Other (specify)	0	6	5	1-Discharged home alive	6	4.51	9-Other
0	0	2.83	0	23	1	5	2	1	36		1		0	0	0	3	0	0	1	1	1	2.8	0	3-Birth asphyxia	0	5	5	1-Discharged home alive	6	2.76	4-Infection
0	0	3.32	0	22	3	5	2	2			99		0	0	0	3	0	0	1	1	1		0	3-Birth asphyxia	0	5	5	1-Discharged home alive	6	3.31	3-Birth asphyxia
0	0	3.55	0	40	1	4	7	7	40		2		0	0	1	4	0	0	1	1	0	3.6	2	3-Birth asphyxia	0	5	5	1-Discharged home alive	7	2.49	4-Infection
18	0	2.96	0	27	3	7	5	5			77		0	0	0		0	1	1	2	1	3.3	0	8-Congenital anomaly (specify)	0	23	5	2-Referred						1
0	0	2.3	0	20	2	5	1	1			77		0	0	0	3	0	0	1	2	1	2.3	0	1-Prematurity	0	5	5	1-Discharged home alive	6	2.4	1-Prematurity
1	0	3.08	0	37	1	4	5	4			77		0	0	0	3	0	0	1	4	1		0	4-Infection	0	6	5	1-Discharged home alive	7	3.16	4-Infection
0	0	1.86	0	40	3	7	4	4			1		0	0	0		0	1	1	1	1	1.87	0	1-Prematurity	0	5	5	1-Discharged home alive	5	1.79	1-Prematurity
0	0	.77	0	25	2	5	5	6			1		0	0	1	3	0	0	2	1	1	.77	0	1-Prematurity	0	5	5	3-Died				6	2-Respiratory distress
0	0	4.08	0	25	1	4	5	5			1		0	0	1	2	1	0	1	2	1	4.13	0	3-Birth asphyxia	0	5	5	1-Discharged home alive	6	4.27	3-Birth asphyxia
0	0	2.16	1	30	2	8	5	5	36	0	1		1	0	1	1	0	0	1	2	1	2.2	0	1-Prematurity	0	5	5	1-Discharged home alive	5	2.05	1-Prematurity
0	0	2.48	0	22	2	7	2	3	34		1		0	0	0	5	1	0	2	1	1	2.48	0	5-Hypoglycemia	0	5	5	1-Discharged home alive	6	2.43	4-Infection
13	0	3.22	0	23	1	4	3	3	41	0	1		0	0		4	0	1	1	2	1	3.2	0	4-Infection	0	18	5	1-Discharged home alive	19	3.39	2-Respiratory distress
0	0	2.53	0	29	2	5	5	5			77		0	0	0	7	0	0	1	1	0	2.5	2	1-Prematurity	0	5	5	1-Discharged home alive	6	2.4	1-Prematurity
54	1	1.81	0	19	2	5	1	1	29		99		1	0	0	3	0	0	1	1	1	1.6	0	9-Other (specify)	0	59	5	1-Discharged home alive	60	1.95	9-Other
0	0	2.02	0	30	2	5	5	4	34	4	1		0	0	0	4	0	1	1	1	1	2.1	0	1-Prematurity	0	5	5	1-Discharged home alive	6	2.1	1-Prematurity
2	0	3.14	0	21	1	5	1	1			1		0	0	1	3	0	0	1	1	1	3.4	0	4-Infection	0	7	5	1-Discharged home alive	8	3.65	4-Infection
0	0	2.37	0	38	1	8	5	5	36	1	1		0	0	0	2	0	0	1	1	1	2.4	0	1-Prematurity	0	5	5	1-Discharged home alive	5	2.4	1-Prematurity
0	0	3.7	0	20	1	5	2	1			1		0	0	1	5	0	0	1	1	1	3.7	0	3-Birth asphyxia	0	5	5	1-Discharged home alive	6	3.5	3-Birth asphyxia
2	0	3.08	0	27	2	8	2	2			77		0	0	0	4	0	1	1	2	1	3.5	0	4-Infection	0	7	5	1-Discharged home alive	8	3.54	4-Infection
3	0	3.5	0	25	4	8	3	1			77		0	0	1	4	0	0	1	2	0	3.5	2	4-Infection	0	8	5	1-Discharged home alive	9	3.77	4-Infection
0	0	2.4	0	23	1	4	2	2			77		0	0	0	2	99	0	1	1	1	2.3	0	1-Prematurity	0	5	5	1-Discharged home alive	6	2.41	1-Prematurity
9	0	3.54	0	22	2	5	2	2	34	1	1		0	0	1	3	0	0	1	2	1	4	0	4-Infection	0	14	5	1-Discharged home alive	14	3.71	4-Infection
0	0	1.69	0	26	1	5	4	4			77		0	0	0	2	1	1	1	3	2		0	1-Prematurity	0	5	5	1-Discharged home alive	7	1.67	1-Prematurity
0	0	2.18	0	38	2	8	1	1	34	2	1		0	0	1	5	0	1	1	1	0	2.2	2	1-Prematurity	0	5	5	1-Discharged home alive	5	2.06	1-Prematurity
0	0	2.1	0	26	2	4	7	4	37		99	37	0	0	0	4	0	1	1	1	1	2.1	0	6-Low birth weight	0	5	5	1-Discharged home alive	6	2.02	6-Low birth weight
1	0	3.05	0	33	1	8	5	5			1		0	0	1	4	0	1	1	4	1	3	0	4-Infection	0	6	5	1-Discharged home alive	6	3	3-Birth asphyxia
0	0	1.83	0	20	1	5	2	2			77		0	0	0	1	1	0	1	2	1	1.3	0	1-Prematurity	0	5	5	1-Discharged home alive	6	1.79	1-Prematurity
0	0	2.59	0	23	3	5	2	2			99		0	0	0	4	0	0	1	2	2		0	1-Prematurity	0	5	5	1-Discharged home alive	6	2.63	1-Prematurity
3	0	3.37	0	38	1	5	6	5	42	0	1		0	0	0	5	1	0	1	2	1	4	0	4-Infection	0	8	5	1-Discharged home alive	3	3.8	4-Infection
0	0	3.6	0	20	1	5	2	1	42	0	1		0	0	0	4	1	0	1	1	0	3.9	2	4-Infection	0	5	5	1-Discharged home alive	6	3.47	4-Infection
0	0	2.86	0	19	2	5	1	1	40		1		0	0	0	3	0	0	1	2	1	2.86	0	4-Infection	0	5	5	1-Discharged home alive	6	2.87	4-Infection
0	0	2.31	0	26	2	5	3	1	31		2		0	0	0	3	0	0	1	1	1	2.3	0	1-Prematurity	0	5	5	1-Discharged home alive	6	2.21	6-Low birth weight
2	0	3.4	0	28	1	1	1	1	40	6	1		0	0	1	6	1	1	1	1	1	3.6	0	4-Infection	0	7	5	1-Discharged home alive	8	3.56	4-Infection
28	0	3.61	0	42	2	4	7	7			77		0	0	0	5	0	1	1	2	1	2.3	0	4-Infection	0	33	5	1-Discharged home alive	34	3.74	2-Respiratory distress
1	0	2.84	0	25	2	5	2	2	40	0	1		0	0	0	4	0	0	1	2	1	3.1	0	4-Infection	0	6	5	1-Discharged home alive	6	2.94	4-Infection
0	0	2.06	0	28	1	5	5	5	33	1	1		0	0	0	3	0	0	1	1	1	2	0	1-Prematurity	0	5	5	1-Discharged home alive	6	2.12	1-Prematurity
1	0	2.3	0	27	1	8	5	5			1		0	0	0	2	0	0	1	1	0	2.4	2	1-Prematurity	0	6	5	1-Discharged home alive	7	2.18	1-Prematurity
1	0	2.61	0	20	1	5	2	2			99		0	0	1	2	0	0	1	1	1	2.7	0	4-Infection	0	6	5	1-Discharged home alive	6	2.8	4-Infection
4	0	2.45	0	20	2	8	2	2			77		0	0	1	5	0	0	1	4	2		0	4-Infection	0	9	5	1-Discharged home alive	9	2.57	4-Infection
0	0	2.26	0	36	3	5	12	7			77		0	0	0	3	0	1	2	1	1	2.2	0	1-Prematurity	0	5	5	1-Discharged home alive	5	2.02	1-Prematurity
1	0	1.17	0	18	2	5	2	2	27	5	1		0	0	0		0	1	1	2	1	1.5	0	1-Prematurity	0	6	5	3-Died				7	1-Prematurity
0	0	1.67	0		3	5	10	10			1		0	0	0	2	0	0	1	4	4		0	1-Prematurity	0	5	5	1-Discharged home alive	5	1.66	1-Prematurity
1	0	1.99	0	19	2	7	2	1			99		0	0	0	3	0	0	1	2	1		0	1-Prematurity	0	6	5	1-Discharged home alive	7	1.88	1-Prematurity
0	0	1.86	0	17	1	5	1	1	37	3	1		0	0	0	3	0	1	1	1	1	1.5	0	6-Low birth weight	0	5	5	1-Discharged home alive	5	2	6-Low birth weight
11	0	1.87	0	25	4	8	2	2	33	2	1		0	0	1	6	0	0	2	2	1	1.93	0	9-Other (specify)	0	16	5	1-Discharged home alive	36	2	6-Low birth weight
11	0	2.07	0	25	4	8	2	2	33	2	1		0	0	1	6	0	0	2	2	1	2.05	0	1-Prematurity	0	16	5	1-Discharged home alive	16	2.26	9-Other
0	0	1.3	0	18	4	4	1	1			77		0	0	0		0	0	1	2	1	1.3	2	1-Prematurity	0	5	5	1-Discharged home alive	36	1.51	1-Prematurity
0	0	3.2	0	18	1	7	2	1	38	0	3		0	0	0	4	0	0	1	1	1	3.2	0	3-Birth asphyxia	0	5	5	1-Discharged home alive	6	3.13	3-Birth asphyxia
1	0	3.7	0	23	2	8	2	2	42	3	3		0	0	0	4	0	1	1	1	0	3.7	2	2-Respiratory distress	0	6	5	1-Discharged home alive	7	3.39	4-Infection
12	0	3.67	0	21	3	7	1	1			77		0	0	0	2	0	1	1	1	1	3.3	0	4-Infection	0	17	5	1-Discharged home alive	18	3.87	4-Infection
0	0	2.17	0	15	1	5	1	2	37	1	1		0	0	1	1	0	1	2	1	1	2.1	0	1-Prematurity	0	5	5	1-Discharged home alive	6	2.23	1-Prematurity
0	0	2.19	0	15	1	5	1	2	37	1	1		0	0	1	2	0	0	2	1	1	2.2	0	1-Prematurity	0	5	5	1-Discharged home alive	6	2.11	1-Prematurity
0	0	2.5	0	22	2	5	1	1	38		1		0	0	0	4	0	1	1	1	0	2.8	2	4-Infection	0	5	5	1-Discharged home alive	5	2.41	4-Infection
0	0	2.35	0	24	2	8	2	2	37	5	1		0	0	0	4	0	1	1	2	1	2.2	0	1-Prematurity	0	5	5	1-Discharged home alive	6	2.4	1-Prematurity
1	0	3	0	24	1	5	3	2	40	3	1		0	0	0	3	1	1	1	1	0	3.3	2	4-Infection	0	6	5	1-Discharged home alive	6	3.19	4-Infection
0	0	2.28	0	24	1	5	3	3	40	1	1		0	0	0		1	1	1	1	1	2.1	0	9-Other (specify)	0	5	5	1-Discharged home alive	6	2.23	6-Low birth weight
0	0	2.82	0	33	2	5	4	3			77		1	0	1		1	0	1	1	0	2.82	2	8-Congenital anomaly (specify)	0	5	5	1-Discharged home alive	6	2.51	4-Infection
0	0	2.82	1	30	2	5	4	4			77		1	0	0	3	1	0	1	1	0	2.9	2	3-Birth asphyxia	0	5	5	1-Discharged home alive	5	2.53	3-Birth asphyxia
0	0	3.09	0		1	8	2	2	38		1		0	0	0	4	0	1	1	1	1	3	0	3-Birth asphyxia	0	5	5	1-Discharged home alive	5	3.05	3-Birth asphyxia
0	0	2.2	0	20	1	99	1	1	33		1		0	0	0	1	1	0	1	1	1	2.2	0	1-Prematurity	0	5	5	1-Discharged home alive	5	2.05	1-Prematurity
1	0	1.9	0	20	3	5	1	1			77		0	0	0	4	0	0	1	2	1	2	0	1-Prematurity	0	6	5	1-Discharged home alive	7	1.83	1-Prematurity
0	0	1.77	0	24	1	5	3	3	32	3	1		0	0	0	2	1	1	1	1	1	1.8	0	1-Prematurity	0	5	5	1-Discharged home alive	5	1.84	1-Prematurity
0	0	3.54	0	16	1	5	1	1	39		99		0	0	0	4	0	1	1	1	0	3.6	2	4-Infection	0	5	5	1-Discharged home alive	6	3.2	4-Infection
0	0	2.2	0	19	2	5	1	1	32	0	1		0	0	0	3	99	1	1	1	1	2.2	0	1-Prematurity	0	5	5	1-Discharged home alive	5	2.19	1-Prematurity
24	0	2.9	0	38	1	7	4	4	40	6	1		0	0	0	4	0	0	1	2	1	3	0	4-Infection	0	29	5	1-Discharged home alive	30	2.93	4-Infection
0	0	1.55	0	17	2	5	1	1			99		0	0	1	2	0	0	1	1	0	1.7	2	3-Birth asphyxia	0	5	5	1-Discharged home alive	6	1.56	1-Prematurity
0	0	3.3	0	35	1	5	3	3			1		0	0	1	3	0	1	1	1	1	3.3	0	4-Infection	0	5	5	1-Discharged home alive	5	3.3	4-Infection
0	0	3.2	0	30	3	5	2	1			77		0	0	0	4	0	0	1	1	0	3.4	2	3-Birth asphyxia	0	5	5	1-Discharged home alive	6	3.25	3-Birth asphyxia
0	0	2.41	0	23	2	8	4	3	35	2	1		0	0	1	4	0	1	1	1	1	2.4	0	3-Birth asphyxia	0	5	5	1-Discharged home alive	6	2.52	1-Prematurity
3	0	2.76	0	30	2	5	4	4	41	2	1		0	0	0	5	0	1	1	2	1		0	4-Infection	0	8	5	1-Discharged home alive	8	2.3	4-Infection
0	0	2.42	0	25	1	5	2	2	37	4	1		0	0	0	2	1	0	1	4	3		0	1-Prematurity	0	5	5	1-Discharged home alive	6	2.42	4-Infection
0	0	2.63	0	27	2	5	6	5			77		0	0	0	4	0	1	1	2	1	3	0	8-Congenital anomaly (specify)	0	5	5	1-Discharged home alive	6	2.61	8-Congenital anomaly
0	0	3.38	0	17	2	5	1	1	38	0	2		1	0	0	4	0	0	1	1	0	3.3	2	3-Birth asphyxia	0	5	5	1-Discharged home alive	6	3.27	3-Birth asphyxia
22	0	3.52	0	19	1	5	1	1	40		1		0	0	0		99	0	1	2	0	3.2	2	4-Infection	0	27	5	1-Discharged home alive	28	3.76	4-Infection
2	0	2.27	0	26	2	5	2	2	40	5	1		0	0	0	3	0	1	1	1	1	2.8	0	4-Infection	0	7	5	1-Discharged home alive	8	2.52	4-Infection
0	0	1.94	0	25	2	5	2	2	34		3		0	0	0	5	0	0	1	2	0	2	2	1-Prematurity	0	5	5	1-Discharged home alive	6	1.9	1-Prematurity
0	0	3	0	17	2	5	1	1	40	4	1		0	0	0	4	1	0	1	1	0	3	2	3-Birth asphyxia	0	5	5	1-Discharged home alive	5	2.89	4-Infection
1	0	3.7	0	27	4	7	6	4	40		1		0	0	0	1	0	0	1	1	0	3.9	2	4-Infection	0	6	5	1-Discharged home alive	6	3.76	4-Infection
1	0	3.4	0	31	1	5	5	5	41	1	1		0	0	0	5	1	1	1	1	1	3.5	0	4-Infection	0	6	5	1-Discharged home alive	5	3.52	4-Infection
0	0	3.49	0	19	1	4	1	1	40	2	1		0	0	0	5	0	1	1	2	0	3.52	2	3-Birth asphyxia	0	5	5	1-Discharged home alive	6	3.46	3-Birth asphyxia
0	0	1.97	0	23	2	7	2	1	38	0	1		0	0	0	4	0	1	1	1	1	1.97	0	1-Prematurity	0	5	5	1-Discharged home alive	6	1.88	1-Prematurity
2	0	2.6	0	28	2	5	3	3	40		99		0	0	1	4	0	1	1	2	1	2.8	0	4-Infection	0	7	5	1-Discharged home alive	8	2.77	4-Infection
0	0	1.1	1		2	8	2	2			77		1	0	1		77	1	1	1	1	1.1	0	1-Prematurity	0	5	5	3-Died				5	1-Prematurity
0	0	2.41	0	24	2	5	1	1	37	0	1		0	0	0	4	0	0	1	1	1	2.4	0	6-Low birth weight	0	5	5	1-Discharged home alive	6	2.5	6-Low birth weight
0	0	1.99	0	23	1	4	1	1	29	4	1	36	0	0	0	3	0	1	1	1	1	1.9	0	1-Prematurity	0	5	5	1-Discharged home alive	6	2.01	1-Prematurity
1	0	2.4	0	19	3	8	1	1	36		1		0	0	1	4	0	0	1	2	1		0	4-Infection	0	6	5	1-Discharged home alive	7	2.65	1-Prematurity
0	0	3.26	0	27	1	4	4	1			99		0	0	0	4	0	1	1	1	0	3.5	2	3-Birth asphyxia	0	5	5	1-Discharged home alive	6	3.1	4-Infection
0	0	2.23	0	26	3	7	4	4			77		0	0	0	2	0	1	1	1	1	2.2	0	1-Prematurity	0	5	5	1-Discharged home alive	5	2.2	1-Prematurity
1	0	2.66	0	16	1	7	1	1			77		0	0	0	2	0	1	1	1	1	2	0	9-Other (specify)	0	6	5	1-Discharged home alive	5	2.54	4-Infection
0	0	2.12	0	37	1	8	11	11	35		3		0	0	0		99	1	1	1	1	2.1	0	1-Prematurity	0	5	5	1-Discharged home alive	5	1.95	1-Prematurity
24	0	3.51	0	17	3	7	1	1	35	1	1		0	0	0	3	0	0	1	2	1	3.1	0	4-Infection	0	29	5	1-Discharged home alive	29	3.59	4-Infection
0	0	2.15	0	25	2	8	4	4	33	4	1		0	0	0	4	1	1	1	1	1	2.19	0	1-Prematurity	0	5	5	1-Discharged home alive	6	2.17	1-Prematurity
0	0	3.37	0	19	2	4	1	1			77		1	0	0		0	1	1	2	1		0	3-Birth asphyxia	0	5	5	3-Died				6	3-Birth asphyxia
1	0	2.71	0	18	2	5	1	1			77		0	0	0	4	0	0	1	2	1	3.1	0	4-Infection	0	6	5	1-Discharged home alive	7	3	4-Infection
2	0	2.88	0	22	1	5	1	1			2		0	0	0	2	0	1	1	2	0		2	4-Infection	0	7	5	1-Discharged home alive	8	3.11	4-Infection
2	0	1.93	0	19	1	4	2	1	35	5	1		0	0	1	4	0	0	1	2	1	2	0	1-Prematurity	0	7	5	1-Discharged home alive	8	2	6-Low birth weight
0	0	2.05	0		4	4	3	3	34		99		0	0	1	3	0	1	1	1	0	2.05	0	1-Prematurity	0	5	5	1-Discharged home alive	6	1.92	1-Prematurity
3	0	3.73	0	35	3	7	5	4	40	3	1		0	0	1	5	0	0	1	2	1	3.6	0	4-Infection	0	8	5	1-Discharged home alive	9	4.06	4-Infection
0	0	2.03	0	25	3	8	7	7	37		1		0	0	1	2	0	1	1	1	1	2	0	6-Low birth weight	1	5	5	1-Discharged home alive	5	2.1	6-Low birth weight
0	0	1.84	0	22	2	5	2	2			99		0	0	0	2	0	0	1	1	1	1.8	0	1-Prematurity	0	5	5	1-Discharged home alive	6	1.78	1-Prematurity
0	0	1.92	0	17	1	5	2	2	37	5	1		0	0	0	4	0	1	1	2	1	1.9	0	1-Prematurity	0	5	5	1-Discharged home alive	5	1.84	1-Prematurity
2	0	2.26	0	29	1	5	4	4	39	3	1		0	0	0	2	0	1	1	4	3		0	4-Infection	0	7	5	1-Discharged home alive	8	2.48	4-Infection
0	0	2.1	0	18	2	5	1	1	36	0	3		0	0	0	2	0	1	1	1	1	2	0	3-Birth asphyxia	0	5	5	1-Discharged home alive	6	2.13	1-Prematurity
8	0	2.8	0	24	1	8	1	1	38		2		0	0	1	4	0	0	1	2	1		0	4-Infection	0	13	5	1-Discharged home alive	8	3.07	4-Infection
0	0	2.05	0	21	2	5	3	3			99		0	0	0	2	0	1	1	1	1	2.01	0	4-Infection	0	5	5	1-Discharged home alive	6	2.05	1-Prematurity
0	0	2.85	0	18	1	5	1	1			1		0	0	1	5	0	0	1	2	1	3.1	0	3-Birth asphyxia	0	5	5	1-Discharged home alive	5	2.73	3-Birth asphyxia
1	0	3.02	0	29	1	8	5	4	37	3	1		0	0	1	4	1	0	1	1	0	3.1	2	2-Respiratory distress	0	6	5	1-Discharged home alive	7	2.94	2-Respiratory distress
2	0	3.32	0	38	3	7	5	5			99		0	0	0	4	0	0	1	2	1	3.5	0	4-Infection	0	7	5	1-Discharged home alive	8	3.69	4-Infection
0	0	2.07	0	39	3	5	1	1			77		0	0	0	2	0	0	1	1	1	2	0	1-Prematurity	0	5	5	1-Discharged home alive	6	2.17	1-Prematurity
0	0	1.12	0	38	2	5	8	7			77		1	0	0	2	0	0	1	2	1		0	1-Prematurity	0	5	5	3-Died				5	1-Prematurity
0	0	2.23	0	23	3	5	4	4	38		1		0	0	0	2	0	0	2	2	0	2.6	2	1-Prematurity	0	5	5	1-Discharged home alive	6	2.15	4-Infection
1	0	3.07	0	25	2	4	2	2			1		0	0	1		0	1	1	2	0		2	4-Infection	0	6	5	1-Discharged home alive	5	3.4	4-Infection
0	0	3.83	0	28	2	99	4	4	39	6	1		0	0	0	3	0	0	1	1	0	4	2	5-Hypoglycemia	0	5	5	1-Discharged home alive	6	3.55	4-Infection
0	0	1.63	0	20	2	5	2	1	33	2	1		0	0	0	1	0	1	1	2	1	1.7	0	1-Prematurity	0	5	5	1-Discharged home alive	6	1.62	1-Prematurity
1	0	3.48	0	29	2	8	5	4			77		0	0	0	2	0	1	1	1	1	3.6	0	4-Infection	0	6	5	1-Discharged home alive	7	3.89	4-Infection
3	0	3.39	0	25	1	8	4	3	42	1	1		0	0	1	4	0	1	1	1	1	3.7	0	4-Infection	0	8	5	1-Discharged home alive	9	3.74	4-Infection
0	0	2.02	0	20	1	4	2	1	34	0	1		0	0	0	6	0	1	1	2	1	2	0	1-Prematurity	0	5	5	1-Discharged home alive	6	1.93	1-Prematurity
0	0	2.34	0	35	2	5	5	5	37		99		0	0	1	2	0	1	1	1	1	2.3	0	1-Prematurity	0	5	5	1-Discharged home alive	6	2.22	1-Prematurity
0	0	2.46	0	24	1	5	3	3	34		99		0	0	0	3	0	0	1	1	0	2.5	2	1-Prematurity	0	5	5	1-Discharged home alive	6	2.3	1-Prematurity
0	0	2.36	0	23	2	7	2	2	36		1		0	0	0	2	0	1	1	2	1	2.2	0	1-Prematurity	0	5	5	1-Discharged home alive	6	2.36	1-Prematurity
0	0	3.72	0	24	2	4	2	2	40		1		0	0	1	3	0	0	1	2	1		0	3-Birth asphyxia	0	5	5	1-Discharged home alive	6	3.78	3-Birth asphyxia
0	0	1.72	0	21	2	4	2	2	34		99		0	0	0	1	0	1	1	2	1		0	1-Prematurity	0	5	5	1-Discharged home alive	6	1.61	1-Prematurity
0	0	1.78	0	18	3	5	2	2			99		0	0	0	3	0	0	1	2	1		0	1-Prematurity	0	5	5	1-Discharged home alive	6	1.7	1-Prematurity
0	0	2.93	1	32	3	8	4	3	36	3	1		1	0	1	2	0	0	1	2	1	3.1	0	4-Infection	0	5	5	1-Discharged home alive	7	2.79	4-Infection
0	0	2.32	0	20	1	1	3	3			77		0	0	0	2	1	0	1	1	1	2.3	0	4-Infection	0	5	5	1-Discharged home alive	7	2.3	1-Prematurity
0	0	2.26	0	27	2	5	4	4	35		1		0	0	1	2	1	0	1	1	0	2.3	2	1-Prematurity	0	5	5	1-Discharged home alive	5	2.07	1-Prematurity
0	0	2.25	0	20	1	4	1	1			77		0	0	0	2	1	1	1	1	0	2.3	2	1-Prematurity	0	5	5	1-Discharged home alive	5	2.16	1-Prematurity
0	0	3.44	0	20	2	5	1	1			77		0	0	0	7	0	1	1	1	0	3.5	2	4-Infection	0	5	5	1-Discharged home alive	5	3.34	4-Infection
0	0	1.61	0	26	2	7	2	2			99		0	0	1		0	0	1	2	1		0	1-Prematurity	0	5	5	3-Died				4	1-Prematurity
0	0	2.2	0	30	3	8	3	2	34		3		0	0	0	3	0	1	2	1	0	2.3	2	1-Prematurity	0	5	5	1-Discharged home alive	5	2.05	1-Prematurity
0	0	2.3	0	31	3	8	3	2	34		3		0	0	0	3	0	1	2	1	0	2.4	2	6-Low birth weight	0	5	5	1-Discharged home alive	5	2.03	1-Prematurity
1	0	2.98	0	24	2	5	3	3			77		0	0	0	4	1	0	1	1	0	3.3	2	4-Infection	0	6	5	1-Discharged home alive	7	3	4-Infection
0	0	3.65	0	32	1	5	6	6	42	2	1		0	0	0	3	0	1	1	2	1	4	0	8-Congenital anomaly (specify)	0	5	5	1-Discharged home alive	6	3.71	8-Congenital anomaly
0	0	1.9	0	26	3	8	3	3	34		1		0	0	0	3	0	0	1	1	1	1.9	0	1-Prematurity	0	5	5	1-Discharged home alive	6	1.92	1-Prematurity
0	0	2.53	0	23	2	5	5	3			77		1	0	0	1	0	0	1	1	1	2.5	0	3-Birth asphyxia	0	5	5	1-Discharged home alive	6	2.52	3-Birth asphyxia
2	0	2.97	0	23	2	8	2	1	38	6	1		0	0	0	5	0	1	1	2	0	3.5	2	4-Infection	0	7	5	1-Discharged home alive	8	3.4	4-Infection
0	0	1.72	0	29	4	5	4	2	33		2		0	0	0	2	0	0	1	1	0	1.8	2	1-Prematurity	0	5	5	1-Discharged home alive	6	1.74	1-Prematurity
1	0	2.27	0	39	2	4	10	9	39	6	1		1	0	1	5	0	0	2	2	1		0	3-Birth asphyxia	0	6	5	3-Died				6	3-Birth asphyxia
0	0	2.87	0	35	2	8	7	7			99		0	0	0	3	0	0	1	2	1	3	0	9-Other (specify)	0	5	5	1-Discharged home alive	5	2.79	4-Infection
1	0	3.84	0	27	1	4	4	4	41	6	1		0	0	0	6	0	0	1	1	1	4.2	0	4-Infection	0	6	5	1-Discharged home alive	10	4.14	4-Infection
2	0	3.41	0	29	3	5	6	5			77		0	0	0	4	0	1	1	2	1	4	0	4-Infection	0	7	5	1-Discharged home alive	8	3.68	4-Infection
0	0	2.17	0	30	1	5	5	5	34		99		0	0	0	2	0	1	1	1	1	2.16	0	4-Infection	0	5	5	1-Discharged home alive	6	2.16	4-Infection
0	0	2.16	0	27	2	8	3	3	37	1	1		0	0	0	5	0	1	2	1	0	2.2	2	6-Low birth weight	0	5	5	1-Discharged home alive	5	2.12	8-Congenital anomaly
0	0	2.05	0	37	2	5	3	3	34	3	1		0	0	1	3	1	0	2	2	1		0	1-Prematurity	0	5	5	1-Discharged home alive	6	1.99	1-Prematurity
0	0	2.1	0	22	2	8	1	1	30	0	1		0	0	1	3	0	1	1	1	1	2.1	0	1-Prematurity	0	5	5	1-Discharged home alive	6	2.02	1-Prematurity
0	0	2.25	0	22	2	5	2	2	34		1		0	0	1	1	0	1	1	1	1	2.2	0	1-Prematurity	0	5	5	1-Discharged home alive	6	2.23	1-Prematurity
2	0	2.88	0	31	2	5	6	6			99		0	0	0	4	0	1	1	2	1	2.9	0	4-Infection	0	7	5	1-Discharged home alive	7	3.22	4-Infection
0	0	1.76	0	30	2	5	3	3	34	4	1		0	0	0	2	0	0	1	4	3		0	1-Prematurity	0	5	5	1-Discharged home alive	6	1.71	1-Prematurity
0	0	2.23	0	25	2	5	5	5	39		1		0	0	0	1	0	1	1	1	1	2.2	0	6-Low birth weight	0	5	5	1-Discharged home alive	6	2.38	6-Low birth weight
2	0	3.01	0	20	2	5	2	2	40	0	1		0	0	0	3	0	0	1	2	1	2.7	0	4-Infection	0	7	5	1-Discharged home alive	8	2.75	4-Infection
0	0	1.89	1	24	1	5	3	2			77		1	0	1	4	1	1	1	1	1	1.9	0	1-Prematurity	0	5	5	1-Discharged home alive	6	1.69	1-Prematurity
0	0	2.47	0	22	2	7	3	3			99		0	0	1	4	0	0	1	1	0	2.5	2	2-Respiratory distress	0	5	5	1-Discharged home alive	6	2.45	4-Infection
2	0	3.1	0	23	1	4	2	2			77		0	0	1	2	0	0	1	2	1	3.4	0	4-Infection	0	7	5	1-Discharged home alive	8	3.52	4-Infection
0	0	2.33	0	37	2	5	7	7	35	0	1		0	0	0	1	0	0	1	1	1	2.3	0	1-Prematurity	0	5	5	1-Discharged home alive	6	2.15	1-Prematurity
0	0	3.48	0	19	1	7	2	1	39	5	99		0	0	0	1	0	0	1	1	1	3.4	0	4-Infection	0	5	5	2-Referred						2
18	0	3.8	0	22	3	7	2	2			99		0	0	1	3	0	0	1	1	1	3.5	0	4-Infection	0	23	5	1-Discharged home alive	18	4	4-Infection
0	0	1.92	0	18	1	5	1	1	39	4	1		0	0	1	3	0	1	1	1	1	1.93	0	1-Prematurity	0	5	5	1-Discharged home alive	6	1.97	1-Prematurity
1	0	2.9	0	28	1	5	2	1	36	4	1		0	0	1	4	0	0	1	1	1	3	0	2-Respiratory distress	0	6	5	1-Discharged home alive	7	3.08	4-Infection
1	0	2.8	0	38	1	4	6	5	43	0	1		0	0	0		0	0	1	2	1	2.7	0	3-Birth asphyxia	0	6	5	1-Discharged home alive	7	2.82	3-Birth asphyxia
0	0	2.6	0	26	2	4	4	4	36		2		0	0	1	4	0	0	1	2	0	2.6	2	2-Respiratory distress	0	5	5	1-Discharged home alive	6	2.37	2-Respiratory distress
1	0	2.7	0	20	3	8	2	2	37	4	1		0	0	1	3	0	0	1	2	1	3	0	4-Infection	0	6	5	1-Discharged home alive	7	2.9	4-Infection
12	0	3.3	0	23	3	5	3	2	40	1	1		0	0	0	5	0	1	1	2	1	3	0	4-Infection	0	17	5	1-Discharged home alive	17	3.35	4-Infection
0	0	3.1	0	24	3	8	1	1	42	3	1		0	0	0	5	0	0	1	1	1	3.2	0	2-Respiratory distress	0	5	5	1-Discharged home alive	7	3.1	4-Infection
0	0	3.12	0		1	4	3	3	38	6	1		0	0	0	4	0	0	1	2	0	3.3	2	3-Birth asphyxia	0	5	5	1-Discharged home alive	6	3.16	3-Birth asphyxia
2	0	3.43	1	29	2	4	3	3	39	4	1		1	0	0	5	0	1	1	2	0	4.7	2	2-Respiratory distress	0	7	5	1-Discharged home alive	8	3.66	4-Infection
1	0	3.33	0	23	3	8	2	2			77		0	0	0	4	0	0	1	2	1	3.5	0	4-Infection	0	6	5	1-Discharged home alive	7	3.6	4-Infection
1	0	3.4	0	21	2	8	1	1	37		1		0	0	0		0	1	1	2	1	4.5	0	4-Infection	0	6	5	1-Discharged home alive	7	3.48	4-Infection
1	0	3.26	0	30	1	5	4	4	42	5	1		0	0	0	4	0	0	1	1	0	3.5	2	4-Infection	0	6	5	1-Discharged home alive	7	3.58	4-Infection
1	0	3.02	0	23	2	5	2	2			77		0	0	0	2	0	0	1	4	4		0	4-Infection	0	6	5	1-Discharged home alive	7	3.07	4-Infection
2	0	2.56	0	21	2	5	1	1			77		0	0	1	4	0	1	1	2	0	3	0	4-Infection	0	7	5	1-Discharged home alive	8	2.71	4-Infection
0	0	3	0	23	1	5	1	1			99		0	0	1	4	0	1	1	1	0	3	2	3-Birth asphyxia	0	5	5	1-Discharged home alive	5	3.07	3-Birth asphyxia
0	0	3.58	0	25	2	8	5	4	38		99		0	0	0	4	0	0	1	1	0	3.6	2	3-Birth asphyxia	0	5	5	1-Discharged home alive	6	3.35	4-Infection
1	0	3.75	0	30	3	4	5	4	41	2	1		0	0	1	4	0	0	1	2	1		0	4-Infection	0	6	5	1-Discharged home alive	7	3.7	4-Infection
2	0	2.9	0	23	1	5	4	2			77		0	0	0	8	0	1	1	2	1	3.1	0	4-Infection	0	7	5	1-Discharged home alive	8	3.11	4-Infection
0	0	3.04	0	21	1	5	1	1	41		99		1	0	0	3	0	1	1	1	0	3.04	2	3-Birth asphyxia	0	5	5	1-Discharged home alive	6	2.72	3-Birth asphyxia
0	0	1.83	0	24	2	5	2	2			99		0	0	1	2	0	1	1	1	1	1.8	0	1-Prematurity	0	5	5	1-Discharged home alive	6	1.7	1-Prematurity
0	0	1.78	0	21	2	8	2	2			77		0	0	0	1	0	0	1	1	1	1.9	0	1-Prematurity	0	5	5	1-Discharged home alive	5	1.71	1-Prematurity
0	0	1.83	0	32	3	4	9	9	33	5	2		0	0	1	4	0	0	2	2	1		0	1-Prematurity	0	5	5	1-Discharged home alive	7	1.8	1-Prematurity
23	0	3.5	0	26	1	5	4	4	43	4	1		0	0	1	3	0	1	1	2	1	4.5	0	4-Infection	0	28	5	1-Discharged home alive	28	3.46	4-Infection
0	0	2.01	0	21	3	4	1	1			77		0	0	0	1	0	1	1	1	1	2.01	0	1-Prematurity	0	5	5	1-Discharged home alive	6	2.07	6-Low birth weight
1	0	3.3	0	24	4	8	3	2	37		1		0	0	1	3	0	0	1	1	0	3.3	0	4-Infection	0	6	5	1-Discharged home alive	7	3.3	4-Infection
2	0	3.35	0	20	2	5	2	2			99		0	0	1	6	0	0	1	2	1	4.3	0	4-Infection	0	7	5	1-Discharged home alive	7	4.07	4-Infection
1	0	.89	0	20	2	4	1	2	28	0	1		0	0	1	1	0	1	2	1	0	.89	2	1-Prematurity	0	6	5	3-Died				6	1-Prematurity
0	0	1.87	0	30	3	4	5	6	33	6	2		0	0	0	4	0	0	2	1	1	1.8	0	1-Prematurity	0	5	5	1-Discharged home alive	6	1.72	1-Prematurity
0	0	2.26	0	25	3	4	2	2	36	0	1		0	0	0	4	0	1	1	1	1	2.2	0	1-Prematurity	0	5	5	1-Discharged home alive	6	2.33	6-Low birth weight
0	0	2.47	0	30	3	4	5	6	33	6	2		0	0	0	4	0	0	2	1	1	2.4	0	1-Prematurity	0	5	5	1-Discharged home alive	6	2.22	1-Prematurity
0	0	1.87	0	34	3	4	3	3			77		0	0	0	3	0	1	1	1	1	1.9	0	1-Prematurity	0	5	5	1-Discharged home alive	6	1.72	1-Prematurity
0	0	2.72	1	30	1	5	4	4	35	3	1		1	0	0	4	1	0	1	1	0	2.8	2	2-Respiratory distress	0	5	5	1-Discharged home alive	5	2.6	4-Infection
0	0	3	0	26	4	4	2	1	40	2	1		0	0	0	4	0	0	1	2	0		2	2-Respiratory distress	0	5	5	1-Discharged home alive	6	2.8	2-Respiratory distress
1	0	4.07	0	24	2	4	4	3			77		0	0	0	2	0	0	1	2	1	4.4	0	2-Respiratory distress	0	6	5	1-Discharged home alive	7	4.27	4-Infection
14	0	3.83	0	22	2	5					99		0	0	1	3	0	0	1	4	3		0	4-Infection	0	19	5	1-Discharged home alive	19	4	4-Infection
2	0	2.5	0	36	2	5	8	7			99		0	0	1	9	0	0	1	2	1	3	0	2-Respiratory distress	0	7	5	1-Discharged home alive	7	2.53	4-Infection
0	0	1.12	0	24	2	5	2	2	39	6	1		0	0	1	2	0	1	1	1	0	2.2	2	1-Prematurity	0	5	5	1-Discharged home alive	6	2.2	6-Low birth weight
0	0	2.66	0	26	2	4	2	1			77		0	0	0	3	0	1	1	1	0	2.7	2	2-Respiratory distress	0	5	5	1-Discharged home alive	5	2.5	4-Infection
1	0	2.17	0	32	3	4	6	6			99		0	0	0	2	0	0	2	2	1	2.1	0	1-Prematurity	0	6	5	1-Discharged home alive	6	2.15	1-Prematurity
48	0	2.1	0	19	1	4	1	1	38		1		0	0	1	3	0	1	1	2	1	2.3	0	2-Respiratory distress	0	53	5	1-Discharged home alive	38		1-Prematurity
1	0	2.56	0	20	3	4	2	1			77		0	0	1	4	0	1	1	2	1		0	4-Infection	0	6	5	1-Discharged home alive	7	2.76	4-Infection
3	0	3.5	0	30	3	5	2	2	40		1		0	0	1	6	0	0	1	1	0	3.9	2	4-Infection	0	8	5	1-Discharged home alive	9	3.82	4-Infection
0	0	3.3	0	27	1	8	3	3	39	0	1		0	0	0	1	0	0	1	1	0	3.3	2	2-Respiratory distress	0	5	5	1-Discharged home alive	6	3.23	4-Infection
0	0	2.27	0	19	2	8	2	1	39	6	1		0	0	0	4	0	1	1	1	0	2.3	2	6-Low birth weight	0	5	5	1-Discharged home alive	6	2.24	6-Low birth weight
0	0	2	0	18	2	5	1	1	30		1		0	0	1	2	1	0	1	1	1	1.7	0	1-Prematurity	0	5	5	1-Discharged home alive	6	1.93	1-Prematurity
4	0	3.53	0	27	2	5	5	5			2		0	0	1	2	0	0	1	2	1	4.5	0	4-Infection	1	9	5	1-Discharged home alive	9	3.78	4-Infection
21	0	3.71	0	20	1	5	1	1			99		0	0	1	3	0	0	1	4	2		0	4-Infection	0	26	5	1-Discharged home alive	26	3.73	4-Infection
0	0	2.99	0	34	2	5	2	2	34	5	1		0	0	1	3	0	0	1	1	1	2.9	0	3-Birth asphyxia	0	5	5	1-Discharged home alive	6	3.01	3-Birth asphyxia
2	0	4.17	0	27	1	8	3	3	40		1		0	0	0	4	0	0	1	2	1	4.3	0	3-Birth asphyxia	0	7	5	1-Discharged home alive	8	4.25	3-Birth asphyxia
0	0	3	0	26	1	4	1	1	39	4	1		0	0	0	4	0	0	1	1	1	3	0	2-Respiratory distress	0	5	5	1-Discharged home alive	6	3.3	9-Other
0	0	1.8	0	35	2	5	2	2			99		0	0	0	3	0	1	1	1	1	1.8	0	1-Prematurity	0	5	5	1-Discharged home alive	6	1.77	1-Prematurity
0	0	2	0	32	1	8	6	7	41	3	1		0	0	0	3	1	1	2	1	1	2.01	0	9-Other (specify)	0	5	5	1-Discharged home alive	6	2	9-Other
0	0	2.18	0	27	1	5	3	3			77		0	0	1	2	1	1	1	1	1	2.1	0	1-Prematurity	0	5	5	1-Discharged home alive	6	2.4	1-Prematurity
0	0	2.24	0	23	3	4	2	2	34	0	1		0	0	0	3	0	0	1	1	1	2.2	0	1-Prematurity	0	5	5	1-Discharged home alive	6	2.36	1-Prematurity
13	0	3.5	0	28	1	5	3	3	37	4	1		0	0	1	3	0	1	1	2	1	2.6	0	4-Infection	0	18	5	1-Discharged home alive	19	3.37	4-Infection
0	0	2.2	0	21	1	5	2	2	30	4	1		0	0	0	4	0	0	1	1	1	2.23	0	1-Prematurity	0	5	5	1-Discharged home alive	6	2.09	1-Prematurity
0	0	2.63	0	27	1	5	4	3	39	2	1		0	0	1	3	1	1	1	1	1	2.6	0	4-Infection	0	5	5	1-Discharged home alive	6	2.63	4-Infection
0	0	2.23	0		2	5	3	3			99		0	0	1		0	1	1	1	1	2.3	2	1-Prematurity	0	5	5	1-Discharged home alive	6	2.15	1-Prematurity
1	0	2.9	0	24	3	8	2	1	40		1		0	0	0	5	0	0	1	2	1	3.4	0	4-Infection	0	6	5	1-Discharged home alive	7	2.92	4-Infection
24	0	1.94	0	23	2	8	7	7	38		3		0	0	1	3	0	1	2	1	1	1.83	0	4-Infection	0	29	5	1-Discharged home alive	29	2.07	4-Infection
0	0	2.73	0	30	1	5	4	4			77		0	0	0	2	0	1	1	3	3		0	4-Infection	0	5	5	1-Discharged home alive	6	2.85	4-Infection
0	0	3.24	0	21	1	8	1	1	38	2	1		0	0	0	3	0	0	1	2	1		0	3-Birth asphyxia	0	5	5	1-Discharged home alive	6	3.02	3-Birth asphyxia
0	0	2.19	0	30	2	5	6	7			77		0	0	0	3	0	1	2	1	1	2.19	0	6-Low birth weight	0	5	5	1-Discharged home alive	6	2.15	1-Prematurity
0	0	2.25	0	19	1	5	1	1	30	4	1		0	0	1	4	0	0	1	1	0	2.3	2	1-Prematurity	0	5	5	1-Discharged home alive	6	2.09	1-Prematurity
7	0	2.7	0	18	1	5	1	1			77		0	1	0	5	0	1	1	3	4		0	4-Infection	0	12	5	1-Discharged home alive	5	3.05	4-Infection
1	0	2.25	0	23	2	7	1	2	38		1		0	0	0	8	0	0	2	1	0	2.4	2	9-Other (specify)	0	6	5	1-Discharged home alive	6	2.35	4-Infection
1	0	2.12	0	26	2	5	3	2			77		0	0	1	2	0	0	1	2	1	2.3	0	1-Prematurity	0	6	5	1-Discharged home alive	7	2.07	1-Prematurity
1	0	2.22	0	25	1	4	1	1	39	5	1		0	0	0	4	1	0	1	2	1	3.4	0	8-Congenital anomaly (specify)	0	6	5	1-Discharged home alive	6	3.29	8-Congenital anomaly
0	0	1.66	0	19	1	5	1	1	34		1		0	0	1	5	0	0	2	1	1	1.6	0	1-Prematurity	0	5	5	1-Discharged home alive	6	1.64	1-Prematurity
0	0	1.96	0	19	1	5	1	2	34		99		0	0	0	5	1	0	2	1	1	1.9	0	1-Prematurity	0	5	5	1-Discharged home alive	6	1.92	1-Prematurity
1	0	2.71	0	21	2	5	1	2			77		0	0	0	6	0	0	1	1	0	2.8	2	2-Respiratory distress	0	6	5	1-Discharged home alive	7	2.61	4-Infection
0	0	2.25	0	29	1	8	7	6	35		1		0	0	0		0	0	1	1	0	2.5	2	1-Prematurity	0	5	5	1-Discharged home alive	6	2.1	1-Prematurity
0	0	.72	0	23	1	4	2	2	25	2	1	30	1	0	1	2	0	0	1	2	1	.82	0	1-Prematurity	0	5	5	3-Died				7	1-Prematurity
0	0	2.13	0	27	2	5	6	4	38	4	1	41	0	0	0	4	0	0	1	1	1	2.1	0	6-Low birth weight	0	5	5	1-Discharged home alive	6	2.3	6-Low birth weight
9	0	3.68	0	30	2	5	4	4	43	1	1		0	0	0	4	0	0	1	2	1	3.8	0	4-Infection	0	14	5	1-Discharged home alive	15	3.79	4-Infection
0	0	1.93	0	26	2	5	2	3			77		0	0	0	6	0	1	2	1	1	1.9	0	1-Prematurity	0	5	5	1-Discharged home alive	5	1.86	1-Prematurity
0	0	2.23	0	26	2	5	2	3			77		0	0	0	6	0	1	2	1	1	2.2	0	1-Prematurity	0	5	5	1-Discharged home alive	5	2.09	1-Prematurity
2	0	2.87	0	21	1	5	1	1			77		0	0	0	2	0	0	1	4	2		0	4-Infection	0	7	5	1-Discharged home alive	7	3	4-Infection
45	0	2.25	0	25	2	5	2	2	30		1		0	0	0	1	0	0	1	2	1	1.5	0	1-Prematurity	0	50	5	1-Discharged home alive	20	2.49	1-Prematurity
0	0	2.08	0	40	3	5	7	5	30	3	1		0	0	1	3	0	0	1	1	0	2.1	2	1-Prematurity	0	5	5	1-Discharged home alive	6	2.01	1-Prematurity
2	0	3.02	0	23	1	5	3	3	41	0	1		0	0	0	3	0	0	1	2	1	3.5	0	4-Infection	0	7	5	1-Discharged home alive	8	3.42	4-Infection
1	0	3.41	0	29	2	8	2	3	39	3	1		0	0	0	4	0	1	1	1	0	3.8	2	4-Infection	0	6	5	1-Discharged home alive	6	3.93	4-Infection
3	0	3.56	0	23	1	4	3	3	42	0	1		0	0	0	4	0	1	1	2	0	3	2	4-Infection	0	8	5	1-Discharged home alive	8	3.97	4-Infection
0	0	1.72	0	31	1	7	4	4	34		99		0	0	0	1	0	0	1	1	1	1.8	0	1-Prematurity	0	5	5	1-Discharged home alive	6	1.64	1-Prematurity
0	0	2.06	0	19	1	5	1	1	34	6	1		0	0	0	4	1	0	1	1	1	2	0	1-Prematurity	0	5	5	1-Discharged home alive	6	2.03	1-Prematurity
1	0	.93	0	18	3	8	2	2	26	6	1		0	0	1	5	0	0	2	2	1		0	1-Prematurity	1	6	5	2-Referred						2
0	0	2.12	0	15	2	4	1	1	36	3	1		0	0	0	2	0	0	1	1	1	2.1	0	1-Prematurity	0	5	5	1-Discharged home alive	5	2.05	1-Prematurity
68	0	2.14	0	30	1	5	4	5	30		1		0	0	1	2	0	0	2	1	1	.95	0	9-Other (specify)	0	73	5	1-Discharged home alive	73	2.14	1-Prematurity
1	0	1.57	0	20	3	5	2	2	34		99		0	0	0	3	0	1	1	2	1	1.5	0	1-Prematurity	0	6	5	1-Discharged home alive	6	1.57	1-Prematurity
0	0	2.4	0	19	1	5	1	1	37	2	1		0	0	1	1	0	0	1	2	1		0	3-Birth asphyxia	0	5	5	1-Discharged home alive	5	3	3-Birth asphyxia
0	0	2.07	0	27	2	5	3	2			99		0	0	1	3	0	1	1	1	1	2	0	1-Prematurity	0	5	5	1-Discharged home alive	6	1.98	1-Prematurity
29	0	2.08	0	25	2	5	5	1			99		0	0	0	3	0	0	1	2	1	2.3	0	4-Infection	0	34	5	1-Discharged home alive	34	2.15	1-Prematurity
0	0	1.78	0	18	2	7	2	3	34		99		0	0	0	3	99	1	2	2	1		0	1-Prematurity	0	5	5	1-Discharged home alive	6	1.67	1-Prematurity
0	0	1.59	0	18	2	7	2	3	34		99		0	0	0	3	0	1	2	2	1		0	1-Prematurity	0	5	5	1-Discharged home alive	6	1.53	1-Prematurity
2	0	2.54	0	30	2	5	7	7	39	0	1		0	0	1	2	0	0	1	1	0	2.7	2	4-Infection	0	7	5	1-Discharged home alive	8	2.63	4-Infection
2	0	3.52	0	26	3	8	3	4	40	5	1		0	0	0	4	0	1	1	2	1	4.2	0	4-Infection	0	7	5	1-Discharged home alive	7	3.58	4-Infection
0	0	2	0	23	3	4	2	2	34	4	1		0	0	0	3	0	1	2	1	1	2	0	1-Prematurity	0	5	5	1-Discharged home alive	6	2.8	1-Prematurity
0	0	2.04	0	18	3	5	1	1	39	3	1		0	0	0	5	1	1	1	1	1	2.05	0	1-Prematurity	0	5	5	1-Discharged home alive	6	1.93	1-Prematurity
0	0	2.25	0	23	3	4	2	2	34	4	1		0	0	0	3	0	1	2	1	1	2.2	0	1-Prematurity	0	5	5	1-Discharged home alive	6	1.98	1-Prematurity
0	0	2.2	0	35	2	8	6	6	31	3	99		0	0	1	6	0	0	1	1	1	2.2	0	1-Prematurity	0	5	5	1-Discharged home alive	6	2.19	1-Prematurity
0	0	2.68	0	30	2	5	4	3	37	2	1		0	0	1	7	1	1	1	1	1	2.64	0	4-Infection	0	5	5	1-Discharged home alive	6	2.53	4-Infection
0	0	1.98	0	22	2	5	2	3	39	2	1		0	0	0	3	0	1	2	1	1	1.9	0	1-Prematurity	0	5	5	1-Discharged home alive	6	1.72	1-Prematurity
0	0	1.91	0	22	2	5	2	3	39	2	1		0	0	0	3	0	1	2	1	1	1.94	0	1-Prematurity	0	5	5	1-Discharged home alive	6	1.69	1-Prematurity
0	0	3.4	0	29	1	7	1	1	37	0	1		0	0	0	5	0	1	1	1	0	3.5	2	5-Hypoglycemia	0	5	5	1-Discharged home alive	5	3.29	5-Hypoglycemia
1	0	1.7	0	24	2	8	3	3	33		99		0	0	1	3	0	1	1	2	1	1	0	1-Prematurity	0	6	5	1-Discharged home alive	7	1.6	1-Prematurity
0	0	2.25	0	21	1	5	1	1	39	0	1		0	0	1	3	1	1	1	1	1	2.2	0	6-Low birth weight	0	5	5	1-Discharged home alive	6	2.24	1-Prematurity
0	0	2.13	0	48	2	8	4	4	34	6	1		0	0	1	5	1	1	3	1	0	2.2	2	1-Prematurity	0	5	5	1-Discharged home alive	6	2.1	1-Prematurity
0	0	2.2	0	45	2	8	4	4	34	6	1		0	0	1	5	1	1	3	1	0	2.3	2	1-Prematurity	0	5	5	1-Discharged home alive	6	2.12	1-Prematurity
0	0	2.03	0	18	2	5	2	2			99		0	0	1	2	0	1	1	1	1	2	0	1-Prematurity	0	5	5	1-Discharged home alive	6	1.96	1-Prematurity
0	0	2.58	0	25	1	7	1	1	37	0	1		0	0	0	6	1	1	1	1	1	2.56	0	3-Birth asphyxia	0	5	5	1-Discharged home alive	6	2.49	3-Birth asphyxia
13	0	2.02	0	20	3	7	1	1	36	1	1		0	0	1	4	0	1	1	2	1	2	0	4-Infection	0	18	5	1-Discharged home alive	18	2.05	4-Infection
2	0	2.3	0	19	2	5	2	2	37		99		0	0	0	5	0	1	1	4	3		0	4-Infection	0	7	5	1-Discharged home alive	8	2.26	1-Prematurity
0	0	1.59	0	35	2	8	5	5			99		0	0	0	3	0	1	1	1	0	1.6	2	1-Prematurity	0	5	5	1-Discharged home alive	9	1.5	1-Prematurity
0	0	2.07	0	21	2	5	1	1	31	0	1		0	0	0	3	0	0	1	1	1	2	0	1-Prematurity	0	5	5	1-Discharged home alive	5	2.11	1-Prematurity
2	0	3.4	0	24	1	5	3	2			77		0	0	0	3	0	0	1	2	1		0	4-Infection	0	7	5	1-Discharged home alive	7	3.6	3-Birth asphyxia
3	0	2.7	0	21	2	5	1	1	41	2	1		0	0	0	5	0	0	1	2	1	3	0	4-Infection	0	8	5	1-Discharged home alive	8	3.04	4-Infection
0	0	1.72	0	35	2	5	5	5	32	4	1		0	0	1	3	0	0	1	1	1	1.7	0	1-Prematurity	0	5	5	1-Discharged home alive	6	1.7	1-Prematurity
0	0	2.27	0	23	2	5	3	2			77		0	0	0	2	0	1	1	2	1		0	1-Prematurity	0	5	5	1-Discharged home alive	6	2.4	1-Prematurity
0	0	2.78	0	23	2	4	2	1			99		0	0	1	6	0	0	1	1	1		0	3-Birth asphyxia	0	5	5	3-Died				6	3-Birth asphyxia
0	0	1.82	0	39	3	4	6	7	33	2	1		0	0	0	2	0	0	1	2	1	1.8	0	1-Prematurity	0	5	5	1-Discharged home alive	5	1.73	1-Prematurity
0	0	1.97	0	35	3	4	6	7	33	2	1		0	0	0	2	0	0	2	2	1	1.9	0	1-Prematurity	0	5	5	1-Discharged home alive	6	1.92	1-Prematurity
0	0	1.66	0	32	2	5	6	6	34		1		0	0	0	2	0	1	1	1	1	1.6	0	3-Birth asphyxia	0	6	6	1-Discharged home alive	6	2	6-Low birth weight
1	0	3.67	0	19	4	7	1	1	40		1		0	0	1	4	0	0	1	2	1	3.8	0	3-Birth asphyxia	0	7	6	1-Discharged home alive	8	3.71	3-Birth asphyxia
0	0	2.9	0	19	2	5	1	1			1		0	0	1	4	0	0	1	1	1		0	3-Birth asphyxia	0	6	6	1-Discharged home alive	6	2.86	4-Infection
0	0	2.07	0	42	2	5	9	8	34		1		0	0	1	1	0	0	1	1	1		0	1-Prematurity	0	6	6	1-Discharged home alive	6	2.05	1-Prematurity
2	0	3.2	0	28	3	7	4	4			1		0	0	0	1	0	1	1	1	0	3.2	2	4-Infection	0	8	6	1-Discharged home alive	8	3.12	4-Infection
0	0	2.06	0	22	4	8	1	2	36	2	1		0	0	0		0	0	2	1	1	2.1	0	1-Prematurity	0	6	6	1-Discharged home alive	6	2	1-Prematurity
0	0	2	0	22	2	8	1	2	34		1		0	0	0	5	0	1	2	1	1	2	0	1-Prematurity	0	6	6	1-Discharged home alive	7	2.02	1-Prematurity
0	0	2.92	0	23	4	5					1		0	0	0	2	0	0	1	4	3		0	3-Birth asphyxia	0	6	6	2-Referred						1
0	0	2.3	0	29	2	5	3	3	32		1		0	0	1	3	1	0	1	1	1	2.2	0	1-Prematurity	0	6	6	1-Discharged home alive	6	2.13	1-Prematurity
0	0	1.47	0	26	3	8	5	3			77		0	0	1		1	0	2	2	1		0	1-Prematurity	0	6	6	3-Died				6	3-Birth asphyxia
50	0	3.66	0	29	1	5	4	4	34		1		0	0	0	2	0	0	1	2	0	1.2	2	4-Infection	0	56	6	1-Discharged home alive	56	3.97	4-Infection
0	0	2.26	0	20	1	5	2	3			77		0	0	0		0	1	2	2	1	2.4	0	6-Low birth weight	0	6	6	1-Discharged home alive	7	2.3	6-Low birth weight
0	0	1.6	0	18	2	5	2	2	35		1		0	0	0	2	1	0	1	2	0	1.6	2	1-Prematurity	0	6	6	1-Discharged home alive	7	1.68	1-Prematurity
0	0	1.5	0	20	1	5	2	3			77		0	0	0	4	0	1	2	2	1	1.6	0	8-Congenital anomaly (specify)	0	6	6	1-Discharged home alive	7	1.53	8-Congenital anomaly
1	0	1.98	0	26	2	4	4	4			77		1	0	0	2	0	1	1	2	1	2.5	0	1-Prematurity	0	7	6	1-Discharged home alive	8	1.81	1-Prematurity
2	0	1.75	0	22	4	5	1	1			77		0	0	1	2	0	0	1	2	1	1.9	0	1-Prematurity	0	8	6	1-Discharged home alive	9	1.97	1-Prematurity
0	0	3.19	0	30	2	5	6	6	39		1		0	0	0	2	99	0	1	1	1	3.3	2	3-Birth asphyxia	0	6	6	1-Discharged home alive	6	3.04	3-Birth asphyxia
1	0	2.6	0	30	1	5	7	6	38		99		0	0	0	2	0	0	1	2	1	2.5	0	4-Infection	0	7	6	1-Discharged home alive	8	2.8	4-Infection
1	0	1.66	0	30	3	4	9	5	32		2		0	0	1	2	0	0	1	2	1	2	0	1-Prematurity	0	7	6	1-Discharged home alive	7	1.74	1-Prematurity
0	0	1.97	0	18	2	4	1	1	30		1		0	0	1	1	0	0	1	1	1	1.9	0	1-Prematurity	0	6	6	1-Discharged home alive	6	1.86	1-Prematurity
1	0	3.44	0	19	1	4	2	2			77		0	0	0	5	99	1	1	1	0	3.8	2	4-Infection	0	7	6	1-Discharged home alive	8	3.52	4-Infection
0	0	2.72	0	20	1	4	2	2	38		1		0	0	1	8	0	1	1	2	1	2.9	0	3-Birth asphyxia	0	6	6	1-Discharged home alive	7	2.67	3-Birth asphyxia
0	0	1.8	0		4	8	1	2			77		0	0	1	4	0	1	2	2	0	1.9	2	1-Prematurity	0	6	6	1-Discharged home alive	7	1.8	1-Prematurity
0	0	3.73	0	33	1	8	4	4	39		1		0	0	1		0	0	1	1	1	3.7	0	3-Birth asphyxia	0	6	6	1-Discharged home alive	6	3.8	3-Birth asphyxia
0	0	2.07	0	31	2	99	4	3	34		3		0	0	0	2	1	0	1	1	0	2.1	2	6-Low birth weight	0	6	6	1-Discharged home alive	7	2.09	6-Low birth weight
1	0	2.5	0	20	1	4	1	1			77		0	0	1	5	0	1	1	2	1	2.6	0	4-Infection	0	7	6	1-Discharged home alive	7	2.64	4-Infection
0	0	3.69	0	26	2	8	3	2	40		1		0	0	1	4	0	0	1	1	0	3.7	2	9-Other (specify)	0	6	6	1-Discharged home alive	6	3.14	9-Other
1	0	1.85	1	17	1	5	1	1	34	0	1		1	0	1	6	0	1	1	2	1	1.9	0	1-Prematurity	0	7	6	1-Discharged home alive	7	1.77	1-Prematurity
0	0	4.8	0	40	1	5	5	5	38		1		0	0	0	6	1	1	1	1	0	4.5	2	9-Other (specify)	0	6	6	1-Discharged home alive	6	4.18	9-Other
0	0	2.03	1	17	1	4	1	1	38	3	1		1	0	1	3	0	1	1	2	1	2	0	3-Birth asphyxia	0	6	6	1-Discharged home alive	6	1.85	6-Low birth weight
0	0	5.56	0		1	7	7	7	38		2		0	0	0	3	0	1	1	1	0	5.5	2	8-Congenital anomaly (specify)	0	6	6	2-Referred						2
0	0	2.72	1	23	2	5	3	3	40	4	1		1	0	1	5	0	1	1	1	1	2.7	0	3-Birth asphyxia	0	6	6	1-Discharged home alive	7	2.77	3-Birth asphyxia
2	0	3.03	0	22	2	4	1	1	40		1		0	0	0	5	0	0	1	2	0	3.7	2	3-Birth asphyxia	0	8	6	1-Discharged home alive	7	3.35	3-Birth asphyxia
0	0	2	0	29	2	5	4	6	34		99		0	0	1	5	1	1	1	1	1	2	0	1-Prematurity	0	6	6	1-Discharged home alive	7	1.93	1-Prematurity
0	0	2.87	0	43	4	8	3	3	38		99		0	0	1	3	0	1	1	2	0	2.8	2	2-Respiratory distress	0	6	6	1-Discharged home alive	7	2.71	4-Infection
0	0	2.12	0	26	2	5	2	2			1		0	0	0	2	0	0	1	1	1	2.12	0	1-Prematurity	0	6	6	1-Discharged home alive	7	2.02	1-Prematurity
0	0	3.77	0	20	4	5	1	1	39		2		0	0	0		0	0	1	1	1	3.7	0	3-Birth asphyxia	0	6	6	1-Discharged home alive	7	3.79	3-Birth asphyxia
0	0	3.46	0	25	1	5	5	4			99		0	0	0	3	99	0	1	2	0		0	3-Birth asphyxia	0	6	6	3-Died				6	3-Birth asphyxia
0	0	2.1	0	24	2	5	1	1	33		1		0	0	0	3	0	1	1	2	1	1.8	0	1-Prematurity	0	6	6	1-Discharged home alive	6	2.02	4-Infection
9	0	3.95	0	37	4	5	10	10	40		1		0	0	0	4	0	0	1	2	1		0	4-Infection	0	15	6	1-Discharged home alive	15	4.02	4-Infection
0	0	2.32	0	21	4	8	3	2			99		0	0	0	1	0	0	1	1	1	2.3	0	1-Prematurity	0	6	6	1-Discharged home alive	6	2.18	1-Prematurity
0	0	2.17	1		3	8	4	4	35		1		0	0	1	4	0	1	1	1	1	2	0	1-Prematurity	0	6	6	1-Discharged home alive	6	2.05	1-Prematurity
0	0	2.34	0	37	2	8	6	5			99		0	0	1	1	0	1	1	1	0	2.4	2	4-Infection	0	6	6	1-Discharged home alive	1	2.3	1-Prematurity
0	0	2.25	0	23	2	4	3	3	34		1		0	0	0	4	0	1	1	2	1	2.26	0	1-Prematurity	0	6	6	1-Discharged home alive	6	2.23	1-Prematurity
0	0	1.77	0	19	1	4	1	1	35		1		0	0	0	4	1	1	1	1	0	1.7	2	1-Prematurity	0	6	6	1-Discharged home alive	7	1.72	1-Prematurity
8	0	3.35	0	20	1	5	2	2			77		0	0	0	4	1	99	1	3	4		0	4-Infection	0	14	6	1-Discharged home alive	14	3.56	4-Infection
0	0	1.48	0	19	1	4	2	2	31		2		1	0	0	2	0	0	1	2	1		0	1-Prematurity	0	6	6	3-Died				7	1-Prematurity
1	0	2.5	0	28	2	5	1	1	41		1		0	0	0	5	0	1	1	1	0	2.8	2	4-Infection	0	7	6	1-Discharged home alive	8	3.04	4-Infection
11	0	2.77	0	19	2	5	2	2			99		0	0	0	4	0	1	1	3	3		0	4-Infection	0	17	6	1-Discharged home alive	25	3.26	4-Infection
0	0	2.39	0	21	2	8	1	1	32		1		0	0	1	2	0	0	1	1	1	2.4	0	1-Prematurity	0	6	6	1-Discharged home alive	8	2.19	1-Prematurity
0	0	1.85	0	18	3	5	2	1	32	1	1		0	0	1	2	0	0	1	2	1		0	1-Prematurity	0	6	6	1-Discharged home alive	6	1.69	1-Prematurity
0	0	2.02	0	40	2	99	7	6	36	0	1		0	0	0	4	0	1	2	1	1	2	0	1-Prematurity	0	6	6	1-Discharged home alive	7	2.01	1-Prematurity
0	0	2.2	0	40	2	99	7	6	36	0	1		0	0	0	4	0	1	2	1	1	2.2	0	1-Prematurity	0	6	6	1-Discharged home alive	7	2.15	1-Prematurity
0	0	2.12	0	35	1	5	5	6	35		99		0	0	0	2	0	1	2	1	0	2.2	2	1-Prematurity	0	6	6	1-Discharged home alive	7	2.1	1-Prematurity
0	0	2.3	0	35	1	5	5	6	35		2		0	0	0	2	0	0	2	1	0	2.3	2	1-Prematurity	0	6	6	1-Discharged home alive	7	2.23	1-Prematurity
1	0	2.07	0	22	4	4	3	2	43	3	2		0	0	0		0	0	1	2	1	2.3	0	1-Prematurity	0	7	6	1-Discharged home alive	8	2.08	4-Infection
1	0	3.05	0	17	1	1	1	1	40		1		0	0	0	4	1	0	1	2	1	3.5	0	4-Infection	0	7	6	1-Discharged home alive	8	3.18	4-Infection
0	0	1.83	0	35	2	7	2	2	34	5	1		0	0	0	2	0	1	1	1	0	1.9	2	1-Prematurity	0	6	6	1-Discharged home alive	6	1.78	1-Prematurity
0	0	2.15	0	18	1	5	1	1	36		1		0	0	0	3	1	1	1	1	1	2	0	1-Prematurity	0	6	6	1-Discharged home alive	6	2.06	1-Prematurity
0	0	1.48	0	30	1	8	7	6			77		1	0	1	1	0	0	1	2	1		0	1-Prematurity	0	6	6	3-Died				7	1-Prematurity
0	0	1.64	0	19	2	4	2	2	36	5	1		0	0	0	3	0	0	1	2	1		0	1-Prematurity	0	6	6	1-Discharged home alive	6	1.64	1-Prematurity
0	0	2.28	0	32	1	4	6	6	34		99		0	0	0	3	0	1	1	1	0	2.3	2	1-Prematurity	0	6	6	1-Discharged home alive	7	2.12	1-Prematurity
0	0	1.84	0	28	1	5	1	1			99		0	0	0		0	0	1	1	1	1.9	0	1-Prematurity	0	6	6	1-Discharged home alive	7	1.94	1-Prematurity
14	0	3.15	0	21	2	5	1	1	38		1		0	0	0	5	0	0	1	2	1	2.7	0	9-Other (specify)	1	20	6	1-Discharged home alive	20	2.66	9-Other
0	0	2.05	0	20	4	8	2	2	33		1		0	0	1	2	0	0	1	1	1	2	0	1-Prematurity	0	6	6	1-Discharged home alive	7	2.01	1-Prematurity
0	0	2.74	0	23	2	5	2	2	31		2		0	0	1	4	0	1	1	1	1	2.7	0	1-Prematurity	0	6	6	1-Discharged home alive	6	2.55	2-Respiratory distress
2	0	2.1	0	24	3	8	2	2	37	2	1		0	0	0	3	0	1	1	2	1	2.3	0	4-Infection	0	8	6	1-Discharged home alive	8	2.3	3-Birth asphyxia
0	0	2.06	0	26	2	7	4	3	29		1		0	0	1	1	0	0	1	1	1	2	0	1-Prematurity	0	6	6	1-Discharged home alive	6	2.02	1-Prematurity
0	0	2.69	0	19	1	5	1	1	38		2		0	0	1	2	1	1	1	1	1	2.7	0	2-Respiratory distress	0	6	6	1-Discharged home alive	6	2.88	4-Infection
0	0	2.07	0	21	2	8	2	1			77		0	0	1	3	0	0	1	2	1	2.3	0	1-Prematurity	0	6	6	1-Discharged home alive	7	1.99	1-Prematurity
1	0	3.07	0	24	2	5	3	2	41		2		0	0	0	5	1	0	1	1	0	3.3	2	4-Infection	0	7	6	1-Discharged home alive	8	3.5	4-Infection
0	0	2.8	0	30	2	5	6	6			77		0	0	1	5	0	0	1	2	1	3.5	0	4-Infection	1	6	6	1-Discharged home alive	7	3.02	4-Infection
6	0	3.18	0	24	2	5	2	3	38	6	1		0	0	1	5	1	1	1	2	1	3.4	0	4-Infection	0	12	6	1-Discharged home alive	13	3.41	4-Infection
27	0	2.22	0	20	4	5	1	1	40	2	1		0	0	0	1	0	1	1	2	1	3.2	0	8-Congenital anomaly (specify)	0	33	6	1-Discharged home alive	5	2.55	8-Congenital anomaly
32	0	3.13	1	18	2	5	3	2	43	3	1		1	0	0	2	0	1	1	2	1	3.2	0	3-Birth asphyxia	0	38	6	1-Discharged home alive	8	2.51	3-Birth asphyxia
3	0	3.16	0	23	1	7	1	1	43	1	1		0	0	0	4	0	0	1	1	0	3.6	0	4-Infection	0	9	6	1-Discharged home alive	10	3.17	4-Infection
1	0	2.64	0	20	2	7	2	2			77		0	0	0	2	0	1	1	2	1	3.2	0	4-Infection	0	7	6	1-Discharged home alive	10	2.96	4-Infection
0	0	3.1	0		1	4	1	1	38	5	1		0	0	1	1	1	0	1	1	0	3.2	2	3-Birth asphyxia	0	6	6	1-Discharged home alive	7	3.12	3-Birth asphyxia
0	0	1.62	0	18	1	5	1	1	33	3	1		0	0	0	4	0	1	1	2	1	1.5	0	1-Prematurity	0	6	6	1-Discharged home alive	7	1.6	1-Prematurity
0	0	2.75	0	33	2	5	4	3	40		1		0	0	0	5	0	1	1	1	0	3.3	0	3-Birth asphyxia	0	6	6	1-Discharged home alive	6	2.73	3-Birth asphyxia
1	0	1.94	0	28	3	7	2	2	38		1		0	0	0	2	0	1	1	2	1	2.4	0	1-Prematurity	0	7	6	1-Discharged home alive	7	2.05	1-Prematurity
13	0	2.7	0	26	2	5	3	2			77		0	0	0	4	1	0	1	2	1	2.8	0	4-Infection	0	19	6	1-Discharged home alive	19	2.8	4-Infection
3	0	2.87	0	23	3	5	3	3	39	4	1		0	0	1	3	0	0	1	2	1	3.6	0	4-Infection	0	9	6	1-Discharged home alive	9		4-Infection
13	0	1.9	0		1	5	1	2			77		0	0	0	4	0	1	2	2	0	2	2	1-Prematurity	0	19	6	1-Discharged home alive	20	2.05	4-Infection
0	0	4.02	0	30	1	5	7	5	39		1		0	0	1	4	1	0	1	1	0	4	2	3-Birth asphyxia	0	6	6	1-Discharged home alive	6	3.97	3-Birth asphyxia
0	0	2.13	0	23	2	5	2	1			77		0	0	0	2	0	1	1	1	1	2.1	0	1-Prematurity	0	6	6	1-Discharged home alive	7	2.12	6-Low birth weight
0	0	2.02	0		1	5	2	2	35		1		0	0	0	5	1	1	1	1	0	2.2	2	1-Prematurity	0	6	6	1-Discharged home alive	7	2.12	1-Prematurity
0	0	1.66	0	22	2	5	2	2			99		0	0	0	1	0	1	1	1	1	1.69	0	1-Prematurity	0	6	6	1-Discharged home alive	6	1.64	1-Prematurity
23	0	4.24	0	23	1	5	5	3	40		1		0	0	1	3	0	1	1	2	1	3.6	0	4-Infection	0	29	6	1-Discharged home alive	30	4.55	4-Infection
0	0	1.6	0	17	3	99	2	1	39	0	1		0	0	0	3	0	1	1	2	1	1.9	0	1-Prematurity	0	6	6	1-Discharged home alive	7	1.57	1-Prematurity
0	0	2.99	0	35	1	4	7	6	38	2	1		0	0	0	3	0	1	1	2	1	3.02	0	2-Respiratory distress	0	6	6	1-Discharged home alive	7	2.91	3-Birth asphyxia
0	0	.9	0	22	1	5	3	3	29	2	1		0	0	0	2	0	0	2	1	1	.9	0	1-Prematurity	0	6	6	3-Died				6	1-Prematurity
2	0	2.58	0	40	1	99	4	4	41	3	1		0	0	0	3	1	0	1	1	1	2.7	0	9-Other (specify)	0	8	6	1-Discharged home alive	8	2.75	8-Congenital anomaly
0	0	2.12	0	38	1	7	1	1	31	5	1		0	0	1	3	1	1	1	1	0	2.4	2	1-Prematurity	0	6	6	1-Discharged home alive	7	2.1	1-Prematurity
0	0	2	0	18	3	7	1	1			77	35	0	0	0		0	0	1	4	3	2.1	0	1-Prematurity	0	6	6	1-Discharged home alive	6	1.92	1-Prematurity
0	0	2.32	0	28	4	4	3	3	38	0	1		0	0	0	3	0	0	1	2	1	2.3	0	3-Birth asphyxia	0	6	6	1-Discharged home alive	5	2.28	6-Low birth weight
0	0	2	0	21	1	5	2	2			77		0	0	0		0	0	1	2	1	2.1	0	4-Infection	0	6	6	1-Discharged home alive	7	2.25	4-Infection
4	0	2.4	0	20	1	5	1	1	40		99		0	0	1	3	0	1	1	2	1	2.9	0	4-Infection	0	10	6	1-Discharged home alive	11	2.43	4-Infection
0	0	2.56	0	25	1	4	5	3	39	5	1		0	0	0	2	0	0	1	2	99	2.6	0	4-Infection	0	6	6	1-Discharged home alive	7	2.71	4-Infection
1	0	3.03	0	21	2	4	1	1			1		0	0	0		0	0	1	2	1	3.21	0	3-Birth asphyxia	0	7	6	1-Discharged home alive	7	2.93	4-Infection
2	0	2.2	0	32	1	8	5	5	36		2		0	0	1	3	0	1	1	2	1	2.6	0	1-Prematurity	0	8	6	1-Discharged home alive
0	0	2.69	0	25	2	4	5	4			77		0	0	0	3	0	0	1	2	4		0	2-Respiratory distress	0	6	6	1-Discharged home alive	7	2.75	4-Infection
0	0	1.82	0	30	2	7	6	5			77		0	0	0		0	1	1	1	0	1.9	2	1-Prematurity	0	6	6	1-Discharged home alive	7	1.77	1-Prematurity
0	0	2.17	0	24	1	5	5	5	39	2	1		0	0	1	3	0	0	1	1	0	2.2	0	6-Low birth weight	0	6	6	1-Discharged home alive	6	2.05	6-Low birth weight
19	0	3.2	0	24	4	7	1	1	44	3	1		0	0	0	4	0	0	1	2	1	3.5	0	4-Infection	0	25	6	1-Discharged home alive	25	3.39	9-Other
0	0	3.58	0	28	4	7	3	4	37		1		0	0	1	3	1	1	1	1	0	3.6	2	2-Respiratory distress	0	6	6	1-Discharged home alive	6	3.16	4-Infection
0	0	1.49	0	21	1	4	1	1	29	2	1		0	0	0	4	0	1	1	1	1	1.51	0	1-Prematurity	0	6	6	3-Died				6	1-Prematurity
17	0	3.6	0	23	2	5	5	4			77		0	0	0	4	0	1	1	1	1	3.1	0	4-Infection	0	23	6	1-Discharged home alive	24	3.78	4-Infection
92	0	2.3	0	44	2	5	7	7	40	1	1		0	0	0	2	99	1	1	4	4		0	4-Infection	0	98	6	1-Discharged home alive	99	2.41	4-Infection
0	0	2.13	0	18	2	5	2	1			77		0	0	1	2	0	0	1	1	1	2.1	0	1-Prematurity	0	6	6	1-Discharged home alive	7	2.03	1-Prematurity
0	0	1.7	0	20	2	8	2	1	36		2		0	0	0	2	0	0	1	1	1	1.7	0	3-Birth asphyxia	0	6	6	1-Discharged home alive	7	1.82	1-Prematurity
0	0	2.27	0	35	1	8	5	4	30	3	1		0	0	1	4	0	0	1	1	0	2.3	2	1-Prematurity	0	6	6	1-Discharged home alive	6	2.33	1-Prematurity
0	0	1.88	0	20	2	5	4	4	32		99		0	0	0	3	0	0	1	1	1	1.9	0	1-Prematurity	0	6	6	1-Discharged home alive	7	1.82	1-Prematurity
0	0	3.21	0	23	2	5	1	1	37		99		0	0	0	5	1	1	1	1	1	3.3	0	3-Birth asphyxia	0	6	6	1-Discharged home alive	7	3.1	3-Birth asphyxia
11	0	3.05	0	22	1	5	1	1			77		0	0	0	1	0	1	1	2	1	3.1	0	4-Infection	0	17	6	1-Discharged home alive	18	3.31	4-Infection
0	0	2.06	0	18	2	5	1	1	34		1		0	0	1		0	1	1	1	1	2	0	1-Prematurity	0	6	6	1-Discharged home alive	6	1.82	1-Prematurity
10	0	3.42	0	25	1	1	2	2			1		0	0	1	4	1	1	1	1	1	3.2	0	4-Infection	0	16	6	1-Discharged home alive	16	3.62	4-Infection
0	0	2.75	0	18	1	4	1	1	41	3	1		1	0	0	4	0	0	1	2	1	2.71	0	3-Birth asphyxia	0	6	6	3-Died				7	3-Birth asphyxia
1	0	2.82	0	32	1	5	4	3	37	5	1		0	0	0	2	0	0	1	2	1	3.5	0	4-Infection	0	7	6	1-Discharged home alive	9	3.03	4-Infection
3	0	2.4	0	23	2	5	3	3	37	6	1		0	0	1	2	0	1	1	4	1	2.5	0	4-Infection	0	9	6	1-Discharged home alive	10	2.75	4-Infection
0	0	2.89	0	20	1	5	2	1	38	6	1		0	0	0	4	0	0	1	1	0	3	2	9-Other (specify)	0	6	6	1-Discharged home alive	7	2.57	9-Other
0	0	2.72	0	16	1	5	1	1	38		3		0	0	1	3	0	0	1	2	1	2.7	0	3-Birth asphyxia	0	6	6	1-Discharged home alive	7	2.65	4-Infection
0	0	2.1	0	16	2	5	1	1			77		0	0	0	3	0	1	1	1	1	2.1	0	1-Prematurity	0	6	6	1-Discharged home alive	7	2.16	6-Low birth weight
11	0	2.76	0	27	1	8	4	4			77		0	0	0	3	0	0	1	2	1		0	4-Infection	0	17	6	1-Discharged home alive	17	2.38	4-Infection
0	0	1.94	0	20	2	5	1	1	34		99		0	0	0	4	0	0	1	2	1	2	0	1-Prematurity	0	6	6	1-Discharged home alive	7	1.82	1-Prematurity
13	0	2.5	0	35	2	5	5	4	39		1		0	0	0	4	0	0	1	2	1	4	0	4-Infection	0	19	6	1-Discharged home alive	20	3.12	4-Infection
17	0	2.39	0	27	1	5	3	1	40	3	1		0	0	0	4	0	1	1	2	1	2.8	0	4-Infection	0	23	6	1-Discharged home alive	21	3.2	4-Infection
1	0	2.14	0	17	2	5	2	1	41		1		0	0	0	6	0	0	1	2	1	2.5	0	4-Infection	0	7	6	1-Discharged home alive	7	2.32	4-Infection
0	0	3.02	0	34	2	7	3	1			99		0	0	0	5	1	0	1	1	0	3.4	2	4-Infection	0	6	6	1-Discharged home alive	8	3.2	9-Other
1	0	2.33	0	27	1	4	5	3	37	5	1		0	0	1		0	1	1	2	0	2.4	2	1-Prematurity	0	7	6	1-Discharged home alive	8	2.18	1-Prematurity
3	0	2.92	0	20	1	5	2	2	37	6	1		0	0	0	3	0	0	1	2	1	3.4	0	4-Infection	0	9	6	2-Referred						1
0	0	2.43	0	42	2	8	12	10	33	6	1		0	0	0	1	0	0	1	2	1		0	1-Prematurity	0	6	6	1-Discharged home alive	7	2.08	1-Prematurity
0	0	3.13	0	25	1	5	2	2			77		0	0	0	5	1	0	1	1	1	3.7	0	4-Infection	0	6	6	1-Discharged home alive	7	3.24	4-Infection
0	0	1.85	0	25	1	5	4	2	36	4	1		0	0	1	1	0	0	1	1	1	1.84	0	1-Prematurity	0	6	6	1-Discharged home alive	6	1.85	1-Prematurity
0	0	4	0	23	1	5	2	2	39		99		0	0	0	3	0	0	1	1	0	4.1	2	9-Other (specify)	0	6	6	1-Discharged home alive	7	4.05	4-Infection
0	0	1.75	0	18	2	5	1	1			77		0	0	1	2	0	1	1	2	1	1.6	0	1-Prematurity	0	6	6	1-Discharged home alive	6	1.75	1-Prematurity
2	0	3.22	0	25	2	5	2	2	38	4	1		0	0	0	4	0	1	1	2	1	3.3	0	9-Other (specify)	1	8	6	2-Referred						2
0	0	2.06	0	22	2	5	2	1	35		1		0	0	0	4	1	1	1	2	1	2.2	0	1-Prematurity	0	6	6	1-Discharged home alive	6	1.97	1-Prematurity
2	0	2.14	0	29	2	5	4	4			99		0	0	1	3	0	0	1	2	1		0	9-Other (specify)	0	8	6	1-Discharged home alive	19	2.43	9-Other
0	0	1.7	0	27	1	5	2	2	36	0	1		0	0	1	5	0	1	2	1	0	1.7	2	1-Prematurity	0	6	6	1-Discharged home alive	6	1.62	1-Prematurity
0	0	2.5	0	27	1	5	2	2	36	0	1		0	0	1	5	0	1	2	1	0	2.6	2	2-Respiratory distress	0	6	6	1-Discharged home alive	6	2.11	1-Prematurity
0	0	3.6	0	20	2	8	1	1	39	2	1		0	0	0	5	0	0	1	2	1	3.7	0	3-Birth asphyxia	0	6	6	1-Discharged home alive	7	3.64	3-Birth asphyxia
0	0	2.11	0	24	1	5	3	2	36		2		0	0	1	3	0	1	1	2	1	2.3	0	1-Prematurity	0	6	6	1-Discharged home alive	6	2.25	1-Prematurity
0	0	1.94	0	20	2	5	1	2	40	2	99		0	0	0	4	0	1	2	1	1	1.96	0	1-Prematurity	0	6	6	1-Discharged home alive	7	1.79	1-Prematurity
0	0	2.15	0	20	2	5	1	2	40	2	99		0	0	0	4	0	1	2	1	1	2.1	0	1-Prematurity	0	6	6	1-Discharged home alive	7	1.92	1-Prematurity
0	0	3.12	0	28	2	8	3	2	38		99		0	0	1	5	1	0	1	1	1	3.1	0	4-Infection	0	6	6	1-Discharged home alive	7	3.49	4-Infection
1	0	2.68	0	29	2	4	2	2	37	6	1		0	0	1	3	0	0	1	2	0	2.6	2	5-Hypoglycemia	0	7	6	1-Discharged home alive	7	2.37	4-Infection
0	0	3.45	0	15	2	7	1	1	38	4	1		0	0	0	5	0	0	1	1	0	3.5	2	4-Infection	0	6	6	1-Discharged home alive	7	3.28	4-Infection
0	0	1.93	0	23	2	5	1	1			77		0	0	0	3	0	1	1	1	1	1.93	0	1-Prematurity	0	6	6	1-Discharged home alive	7	2.07	1-Prematurity
4	0	3.53	0	23	1	5	5	4			99		0	0	0	4	0	0	1	2	1		0	4-Infection	0	10	6	1-Discharged home alive	10	3.5	4-Infection
0	0	2.08	0	22	3	5	3	4	36	0	1		0	0	0	2	0	1	1	1	1	2.1	0	1-Prematurity	0	6	6	1-Discharged home alive	6	1.94	1-Prematurity
0	0	2.2	1	19	3	7	3	3	36		2		0	0	0	2	0	0	2	1	1	2.25	0	1-Prematurity	0	6	6	1-Discharged home alive	6	2.07	1-Prematurity
1	0	1.93	0	22	1	4	3	4			77		0	0	0		0	1	2	2	0	1.9	2	1-Prematurity	0	7	6	1-Discharged home alive	8	1.81	1-Prematurity
1	0	2.17	0	22	1	4	3	4			77		0	0	0		0	1	2	2	0	2.2	2	1-Prematurity	0	7	6	1-Discharged home alive	7	2.08	1-Prematurity
0	0	2.16	1	24	3	7	5	3	35	6	1		1	0	1	3	0	0	1	1	0	2.2	2	1-Prematurity	0	6	6	1-Discharged home alive	7	2.15	1-Prematurity
8	0	1.79	0	37	3	5	7	7	33	1	1		0	0	1	1	0	0	1	2	1	2	0	1-Prematurity	0	14	6	1-Discharged home alive	15	2.01	4-Infection
0	0	1.92	0	21	2	8	2	1	35		99		0	0	0	3	0	1	1	1	1	1.9	0	1-Prematurity	0	6	6	1-Discharged home alive	5	1.85	1-Prematurity
0	0	2.08	0	26	2	7	1	1	35		99		0	0	0	3	99	0	1	1	0	2.1	2	6-Low birth weight	0	6	6	1-Discharged home alive	7	1.94	6-Low birth weight
0	0	3	1	24	2	8	1	1	38		99		0	0	0	5	0	0	1	1	1	3.3	2	3-Birth asphyxia	0	6	6	1-Discharged home alive	7	3	3-Birth asphyxia
0	0	3.15	1	27	2	8	3	3	35		1		1	0	0	4	0	0	1	2	1		0	2-Respiratory distress	0	6	6	1-Discharged home alive	7	2.97	2-Respiratory distress
0	0	2.5	0	36	2	5	5	5	44	0	1		0	0	1	4	0	1	1	1	1	2.5	0	2-Respiratory distress	0	6	6	3-Died				6	2-Respiratory distress
0	0	1.85	0	39	3	4	7	7	35		1		0	0	1		0	0	1	3	1		0	1-Prematurity	0	6	6	1-Discharged home alive	7	1.64	1-Prematurity
0	0	3.3	0	20	2	4	2	2			77		0	0	0	4	0	0	1	1	0	3.3	2	4-Infection	0	6	6	1-Discharged home alive	7	3.2	4-Infection
0	0	1.66	0	23	2	4	3	2	34		99		0	0	0	2	0	1	1	2	2		0	1-Prematurity	0	6	6	1-Discharged home alive	7	1.69	1-Prematurity
0	0	.8100000000000001	1	37	2	5	8	9	27		2		1	0	1	2	0	0	3	1	1	.8100000000000001	0	1-Prematurity	0	6	6	3-Died				6	1-Prematurity
0	0	3.57	0	21	1	8	2	2			77		0	0	0	4	1	0	1	1	0	3.6	2	4-Infection	0	6	6	1-Discharged home alive	7	3.45	4-Infection
0	0	1.99	0	16	2	8	1	1	35		99		0	0	1	3	0	0	1	1	1	1.9	0	1-Prematurity	0	6	6	1-Discharged home alive	7	1.89	1-Prematurity
0	0	3.11	0	22	2	8	1	1			77		1	0	0	4	0	0	1	1	0	3.2	2	3-Birth asphyxia	0	6	6	1-Discharged home alive	7	2.94	9-Other
0	0	1.78	0	19	2	4	2	2			99		0	0	0	3	0	0	1	4	3	1.5	0	1-Prematurity	0	6	6	1-Discharged home alive	7	1.8	1-Prematurity
0	0	2.68	0	18	1	2	2	2	37		99		0	0	0	2	1	0	1	1	1	2.7	0	4-Infection	0	6	6	1-Discharged home alive	7	2.84	4-Infection
20	0	3.8	0	19	2	5	1	1	39	6	1		1	0	0	3	0	0	1	2	1	3.2	0	4-Infection	0	26	6	1-Discharged home alive	27	3.99	4-Infection
0	0	2.53	0	21	1	1	2	1	40	5	1		0	0	1	7	0	1	1	1	2	2.7	2	3-Birth asphyxia	0	6	6	1-Discharged home alive	7	2.72	3-Birth asphyxia
0	0	2.34	0	20	2	5	2	2	35	1	1		0	0	0	4	0	1	1	1	1	2.4	0	1-Prematurity	0	6	6	1-Discharged home alive	6	2.34	4-Infection
0	0	2.07	0	24	4	4	2	1	33	4	2		0	0	1	4	0	0	1	1	0	2.1	2	1-Prematurity	0	6	6	1-Discharged home alive	7	2.03	1-Prematurity
0	0	3.2	0	22	1	99	3	3			77		0	0	0	3	0	0	1	1	1	3.3	0	3-Birth asphyxia	0	6	6	1-Discharged home alive	6	3.11	3-Birth asphyxia
0	0	1.83	0	28	2	4	4	4	34		99		0	0	0	2	0	1	1	2	1		0	1-Prematurity	0	6	6	1-Discharged home alive	6	1.69	1-Prematurity
0	0	1.9	0	30	3	7	6	5			99		0	0	0	2	1	1	1	1	0	2	2	1-Prematurity	0	6	6	1-Discharged home alive	7	1.8	6-Low birth weight
78	0	2.9	0	34	2	5	4	4	31		1		0	0	0	2	0	1	1	3	2		0	4-Infection	0	84	6	1-Discharged home alive	87	3.18	4-Infection
0	0	2.66	0	21	2	5	2	2	38	5	1		1	0	1	4	0	1	1	2	1	2.7	0	3-Birth asphyxia	0	6	6	1-Discharged home alive	7	2.46	1-Prematurity
1	0	1.73	0	24	2	8	4	5	34		99		0	0	0	5	0	1	1	2	1	2.2	0	1-Prematurity	0	7	6	1-Discharged home alive	7	1.71	1-Prematurity
1	0	1.91	0	25	2	8	4	5	32		1		0	0	0	5	0	1	2	2	1	2.4	0	1-Prematurity	0	7	6	1-Discharged home alive	7	1.8	1-Prematurity
0	0	.95	0	21	1	4	1	1	28		99		1	0	1	3	0	0	1	4	1		0	1-Prematurity	0	6	6	3-Died				7	1-Prematurity
0	0	1.52	0	19	3	4	1	2	32		99		1	0	1	3	0	1	2	1	0	1.2	2	1-Prematurity	0	6	6	3-Died				7	1-Prematurity
0	0	2.23	0	17	1	5	1	1	36		3		0	0	1	2	0	1	1	1	1	2.2	0	1-Prematurity	0	6	6	1-Discharged home alive	7	2.29	1-Prematurity
0	0	2.51	1	23	2	8	1	1			99		0	0	1		0	1	1	1	0	2.51	2	3-Birth asphyxia	0	6	6	1-Discharged home alive	7	2.45	3-Birth asphyxia
0	0	1.44	1	17	2	8	1	1	31		99		1	0	1		77	0	1	2	1		0	1-Prematurity	0	6	6	3-Died				7	1-Prematurity
45	0	1.5	0	19	2	7	1	1	28		1		0	0	1		77	1	1	2	1		0	1-Prematurity	0	51	6	1-Discharged home alive	51	1.66	4-Infection
1	0	4.01	1	23	1	8	1	1	40	5	1		1	0	0	4	0	0	1	2	1	4	0	7-Birth trauma	0	7	6	1-Discharged home alive	8	3.94	3-Birth asphyxia
0	0	2.11	0	20	2	8	1	1			77		0	0	1	2	0	1	1	1	1	2.1	0	1-Prematurity	0	6	6	1-Discharged home alive	7	1.95	4-Infection
0	0	2.88	0	17	2	8	1	1	38	4	1		0	0	1	6	0	0	1	1	1	2.5	0	3-Birth asphyxia	0	7	7	1-Discharged home alive	7	2.8	3-Birth asphyxia
0	0	3.1	0	39	3	8	15	9	38		1		0	0	0	5	0	1	1	1	1		0	3-Birth asphyxia	0	7	7	1-Discharged home alive	7	3.22	4-Infection
0	0	1.99	0	23	4	8	3	3	37		1		0	0	1	3	0	0	1	2	1	2.6	0	1-Prematurity	0	7	7	1-Discharged home alive	8	1.9	4-Infection
4	0	3.51	0	23	3	5	3	3	40		99		0	0	1	4	0	0	1	2	1		0	4-Infection	0	11	7	1-Discharged home alive	12	3.87	4-Infection
8	0	3.6	0		3	5	1	1	40		1		0	0	0	5	0	1	1	2	1	3.3	0	4-Infection	0	15	7	1-Discharged home alive	16	3.87	4-Infection
1	0	2.4	0	22	3	7	1	1	40	3	1		0	0	1	5	0	0	1	1	0	2.5	2	4-Infection	0	8	7	1-Discharged home alive	9	2.61	4-Infection
18	0	3.8	0	29	1	5	5	4			1		0	0	0	3	0	0	1	2	1	3.1	0	4-Infection	0	25	7	1-Discharged home alive	25	4.4	4-Infection
2	0	3.07	0	20	1	5	1	1	37	3	1		0	0	0	4	0	0	1	1	1	3	0	4-Infection	0	9	7	1-Discharged home alive	10	3.46	4-Infection
18	0	1.6	0	20	4	7	2	1	33	1	1		0	0	0	3	0	0	1	2	1	1.6	0	1-Prematurity	0	25	7	1-Discharged home alive	26	1.35	1-Prematurity
1	0	2.11	1	18	2	4	2	2			77		1	0	1	3	0	0	1	4	4		0	1-Prematurity	0	8	7	1-Discharged home alive	9	2.09	1-Prematurity
0	0	1.97	0	38	1	7	7	7	37	3	1		0	0	1		0	1	1	1	0	2	2	1-Prematurity	0	7	7	1-Discharged home alive	8	1.91	1-Prematurity
1	0	2.7	0	17	1	4	1	1			77		0	0	1	4	0	0	1	2	0	2.8	2	3-Birth asphyxia	0	8	7	1-Discharged home alive	9	2.8	4-Infection
0	0	2.08	0	28	1	2	9	6	30		1		0	0	1	2	0	1	1	1	1	2	0	1-Prematurity	0	7	7	1-Discharged home alive	7	1.94	1-Prematurity
1	0	3.69	1	30	3	7	4	4	40		1		0	0	0	4	0	1	1	2	1	4.2	0	4-Infection	0	8	7	1-Discharged home alive	8	3.89	4-Infection
0	0	1.58	0	20	2	8	3	2	30		99		0	0	0	2	0	0	1	1	1		0	1-Prematurity	0	7	7	1-Discharged home alive	7	1.55	1-Prematurity
1	0	3.07	0	21	1	4	2	2	39		1		0	0	1	5	0	1	1	1	0	3.4	2	4-Infection	0	8	7	1-Discharged home alive	9	3.38	4-Infection
0	0	2.18	0	37	2	5	9	5			99		0	0	0	1	1	0	1	1	1	2.18	0	1-Prematurity	0	7	7	1-Discharged home alive	8	2.02	1-Prematurity
0	0	1.85	0	18	2	4	1	2	35		99		0	0	0	3	0	1	2	1	0	1.9	2	1-Prematurity	0	7	7	1-Discharged home alive	8	1.65	1-Prematurity
0	0	1.79	0	18	2	99	1	2	35		99		0	0	0	3	0	0	2	1	0	1.8	2	1-Prematurity	0	7	7	1-Discharged home alive	8	1.62	1-Prematurity
0	0	1.94	0	25	3	5	3	3	30		99		0	0	1	2	0	1	1	1	1	1.8	0	1-Prematurity	0	7	7	1-Discharged home alive	8	1.96	1-Prematurity
0	0	2.02	1	21	2	8	2	2			77		1	0	1	3	0	0	1	4	4		0	1-Prematurity	0	7	7	1-Discharged home alive	8	1.89	1-Prematurity
2	0	3.17	0	18	2	5	2	1	41	5	1		0	0	1	3	0	1	1	4	4		99	4-Infection	0	9	7	1-Discharged home alive	9	3.48	3-Birth asphyxia
0	0	2.02	0	19	1	5	2	1	33	1	1		0	0	0	5	0	0	1	1	1	1.9	0	1-Prematurity	0	7	7	1-Discharged home alive	8	1.98	1-Prematurity
0	0	1.72	0	26	2	5	4	5	32		1		0	0	1	3	0	1	2	1	0	1.7	2	1-Prematurity	0	7	7	1-Discharged home alive	8	1.55	1-Prematurity
0	0	1.98	1	26	4	5	4	5	32		1		1	0	1	3	0	0	2	1	0	1.8	2	1-Prematurity	0	7	7	1-Discharged home alive	7	1.73	1-Prematurity
0	0	2.65	0	26	1	1	1	1	37		1		0	0	1	5	1	0	1	1	1	2.4	0	4-Infection	0	7	7	1-Discharged home alive	8	2.63	4-Infection
0	0	2.1	0	19	1	8	1	1			1		0	0	0		0	0	1	1	1	2	0	1-Prematurity	0	7	7	1-Discharged home alive	8	1.83	1-Prematurity
1	0	2.7	0	26	2	5	3	1	43	1	1		0	0	0	4	0	1	1	1	0	2.9	2	4-Infection	0	8	7	1-Discharged home alive	9	2.66	4-Infection
0	0	2.81	0	22	2	5	2	2	37	6	1		0	0	0	4	0	1	1	2	1	2.9	0	3-Birth asphyxia	0	7	7	1-Discharged home alive	7	2.71	3-Birth asphyxia
0	0	2.57	0	19	2	8	1	1	39	5	1		0	0	0	4	0	1	1	2	1	2.7	0	3-Birth asphyxia	0	7	7	1-Discharged home alive	8	2.69	3-Birth asphyxia
2	0	3	0	16	2	4	1	1			77		0	0	0	4	0	0	1	2	1		0	3-Birth asphyxia	0	9	7	1-Discharged home alive	10	3.29	3-Birth asphyxia
0	0	2.34	0	32	2	8	5	5			77		1	0	0	3	0	1	1	2	1	2.5	0	1-Prematurity	0	7	7	1-Discharged home alive	7	2.3	1-Prematurity
1	0	2.87	0	19	3	4			41	5	1		0	0	0	3	0	0	1	2	0	3.1	2	3-Birth asphyxia	0	8	7	1-Discharged home alive	9	2.8	3-Birth asphyxia
5	0	2.77	0	18	3	99	1	1	36	1	1		0	0	1	3	0	0	1	4	3		0	4-Infection	0	12	7	1-Discharged home alive	13	3.17	4-Infection
0	0	2.07	0	25	1	5	3	4	36		99		0	0	0	1	1	1	2	1	1	2.1	0	1-Prematurity	0	7	7	1-Discharged home alive	8	2.01	1-Prematurity
0	0	2.25	0	25	1	5	3	4	37		1		0	0	0	1	1	0	2	1	1	2.3	0	1-Prematurity	0	7	7	1-Discharged home alive	8	2.17	1-Prematurity
1	0	1.92	0	18	3	4	2	1	34		1		0	0	0	3	0	1	1	2	1	2	0	1-Prematurity	0	8	7	1-Discharged home alive	9	1.84	1-Prematurity
1	0	2.44	0	24	4	8	4	5	39	6	1		0	0	1	7	0	0	2	1	1	2.5	0	4-Infection	0	8	7	1-Discharged home alive	9	2.89	4-Infection
1	0	3.61	0	24	2	7	2	2	37		99		0	0	0	4	0	1	1	1	1	3.9	0	4-Infection	0	8	7	1-Discharged home alive	9	4.07	4-Infection
0	0	1.58	0	21	3	8	2	1			99		0	0	1	2	0	0	1	2	0	1.7	2	1-Prematurity	0	7	7	1-Discharged home alive	7	1.59	4-Infection
1	0	3.56	0	25	1	4	2	2	37	4	1		0	0	1	3	0	0	1	2	0	3.7	2	4-Infection	0	8	7	1-Discharged home alive	8	3.83	4-Infection
2	0	2.69	0	19	3	5	1	1			77		0	0	0	4	0	0	1	2	1			3-Birth asphyxia	0	9	7	1-Discharged home alive	10	2.9	3-Birth asphyxia
0	0	2	1	25	1	5	3	4			99		0	0	1	4	0	1	2	1	0	2	0	1-Prematurity	0	7	7	1-Discharged home alive	8	1.87	1-Prematurity
0	0	1.66	0	25	1	4	3	4			77		0	0	0	4	0	1	2	2	1		0	1-Prematurity	0	7	7	1-Discharged home alive	8	1.57	1-Prematurity
10	0	1.71	0	20	2	5	1	1			2		0	0	0	2	0	1	1	4	3		0	1-Prematurity	0	17	7	1-Discharged home alive	7	1.78	1-Prematurity
7	0	2.1	0	39	3	7	9	8	40	3	1		0	0	0	2		1	1	2	1	3	0	4-Infection	0	14	7	1-Discharged home alive	14	2.4	4-Infection
2	0	3.32	0	21	2	5	1	1	38	6	1		0	0	1	4	0	0	1	2	1	3.8	0	4-Infection	0	9	7	1-Discharged home alive	9	3.62	4-Infection
0	0	1.5	0	19	2	5	1	1	30		1		0	0	0	3	99	1	1	1	0	1.5	2	1-Prematurity	0	7	7	1-Discharged home alive	7	1.5	1-Prematurity
0	0	1.9	0	24	1	5	4	5	36	0	1		0	0	0		0	1	2	4	2	1.93	0	1-Prematurity	0	7	7	1-Discharged home alive	7	1.81	1-Prematurity
0	0	2.17	0		1	5	2	2	36	3	1		0	0	0	1	0	1	1	1	1	2.2	0	1-Prematurity	0	7	7	1-Discharged home alive	8	2.35	1-Prematurity
0	0	2.17	0	24	1	5	4	5	36	0	1		0	0	0	2	0	1	2	1	0	2.2	2	1-Prematurity	0	7	7	1-Discharged home alive	7	2	1-Prematurity
0	0	1.86	0	30	2	7	3	3	34		1		0	0	1	2	0	1	1	1	1	1.8	0	1-Prematurity	0	7	7	1-Discharged home alive	7	1.79	1-Prematurity
0	0	2.01	0	19	2	8	1	1			77		0	0	1	4	0	1	1	1	1	2	0	1-Prematurity	0	7	7	1-Discharged home alive	8	2	1-Prematurity
0	0	2.17	0	20	3	5	4	2	34	2	1		0	0	0		1	1	1	1	0	2.2	2	1-Prematurity	0	7	7	1-Discharged home alive	8	2.17	1-Prematurity
0	0	3.67	1	21	2	7	1	1	43		1		1	0	0	4	0	0	1	1	1	3.6	0	2-Respiratory distress	0	7	7	1-Discharged home alive	8	3.75	4-Infection
0	0	1.72	0	17	2	5	1	1			77		0	0	1	1	0	0	1	4	2		0	1-Prematurity	0	7	7	1-Discharged home alive	6	1.65	1-Prematurity
0	0	1.81	0	16	2	4	1	1	32		1		0	0	0	3	0	1	1	1	1	1.81	0	1-Prematurity	0	7	7	1-Discharged home alive	7	1.75	1-Prematurity
1	0	3.1	0		1	5	3	3	39	1	1		0	0	0	3	0	0	1	4	2		0	4-Infection	0	8	7	1-Discharged home alive	9	3.29	4-Infection
0	0	1.78	0	19	2	7	3	2			77		0	0	1	1	0	1	1	1	1	1.77	0	1-Prematurity	0	7	7	1-Discharged home alive	7	1.71	1-Prematurity
7	0	3.3	0	27	1	8	4	4			1		0	0	0	4	0	0	1	2	1		0	4-Infection	0	14	7	3-Died				8	4-Infection
0	0	2.07	0	21	2	5	1	1	36	5	1		0	0	0	3	0	1	1	2	1	2.2	0	1-Prematurity	0	7	7	1-Discharged home alive	8	1.97	1-Prematurity
0	0	2.41	0	23	3	7			38	4	1		0	0	0	3	0	0	2	1	0	2.5	2	4-Infection	0	7	7	1-Discharged home alive	7	2.552	4-Infection
0	0	2.04	0	27	2	7	1	1	35	4	1		0	0	1	3	0	1	1	1	0	2.2	2	1-Prematurity	0	7	7	1-Discharged home alive	7	2	1-Prematurity
0	0	2.32	0	27	4	4	3	3			1		0	0	0	2	0	1	1	2	0	2	2	1-Prematurity	0	7	7	1-Discharged home alive	3	2.17	1-Prematurity
11	0	3.48	0	22	3	5	3	3	36	4	1		0	0	0	4	0	1	1	2	1	3.8	0	3-Birth asphyxia	0	18	7	1-Discharged home alive	19	3.57	4-Infection
0	0	3.14	0	22	1	5	1	1	41	3	1		0	0	1	4	1	0	2	1	1	3.4	0	2-Respiratory distress	0	7	7	1-Discharged home alive	8	3.37	4-Infection
47	1	1.51	0	20	2	5	1	1			77		0	0	0	2	0	0	1	2	1	.93	0	1-Prematurity	0	54	7	1-Discharged home alive	50	1.7	4-Infection
0	0	1.31	0	17	2	5	1	1			1		0	0	0		0	0	1	4	0		0	1-Prematurity	0	7	7	1-Discharged home alive	37	1.31	1-Prematurity
3	0	2.21	0	22	4	5	1	1	40		1		0	0	1		0	0	1	2	1	2.7	0	4-Infection	0	10	7	1-Discharged home alive	10	2.83	4-Infection
0	0	1.82	0	17	1	7	1	1	32	6	1		0	0	0		0	0	1	2	1	1.55	0	1-Prematurity	0	7	7	1-Discharged home alive	8	1.8	1-Prematurity
0	0	4.1	0	26	1	4	2	2			1		0	0	0		0	0	1	2	1	4.2	0	3-Birth asphyxia	0	7	7	1-Discharged home alive	8	4.14	3-Birth asphyxia
0	0	1.96	0	22	2	5	2	2	34	5	1		0	0	0	1	0	1	1	1	0	1.96	2	1-Prematurity	0	7	7	1-Discharged home alive	7	1.77	1-Prematurity
1	0	2.74	0	16	1	5	1	1	39		99		0	0	0	3	1	0	1	1	1	2.8	0	4-Infection	0	8	7	1-Discharged home alive	9	2.64	4-Infection
0	0	2.88	0	21	1	4	5	4	35	3	1		1	0	0	3	0	1	1	2	0	2.8	2	3-Birth asphyxia	0	7	7	1-Discharged home alive	9	2.84	4-Infection
0	0	1.86	0	41	2	4	4	4	33	0	2		0	0	1	4	0	1	1	1	0	1.8	0	1-Prematurity	0	7	7	1-Discharged home alive	8	1.72	1-Prematurity
0	0	1.92	0	20	3	5	2	1	35	1	1		0	0	0	2	0	1	1	2	1		0	6-Low birth weight	0	7	7	1-Discharged home alive	8	1.86	6-Low birth weight
0	0	1.97	0	33	1	5	4	5	36	1	1		0	0	1	5	0	0	2	1	1	1.9	0	1-Prematurity	0	7	7	1-Discharged home alive	8	1.95	1-Prematurity
0	0	2.01	0	33	1	5	4	5	36	1	1		0	0	1	5	0	0	2	1	1	2	0	1-Prematurity	0	7	7	1-Discharged home alive	8	2.01	1-Prematurity
9	0	1.8	0	18	3	8	2	1	29		2		0	0	0	5	0	1	1	1	1	1.2	0	1-Prematurity	0	16	7	1-Discharged home alive	46	2	1-Prematurity
0	0	.8100000000000001	1	25	2	5	5	6	24		77		1	0	1	3	0	1	2	1	1	.8100000000000001	0	1-Prematurity	0	7	7	3-Died				7	1-Prematurity
0	0	2.82	0	22	1	5	5	4	39	0	1		0	0	0	4	1	0	1	1	1	2.7	0	2-Respiratory distress	0	7	7	1-Discharged home alive	8	2.73	4-Infection
0	0	2.24	0	26	3	8	1	1	41	3	1		0	0	1	5	0	1	1	1	1	2	0	4-Infection	0	7	7	1-Discharged home alive	8	2.47	1-Prematurity
1	0	3.38	1	18	2	4	1	1	39	0	1		1	0	0	3	0	0	1	2	99	3.5	0	2-Respiratory distress	0	8	7	1-Discharged home alive	18	3.55	4-Infection
0	0	1.59	0	22	1	99	1	1			77		1	0	1	4	0	1	1	1	1	1.6	0	6-Low birth weight	0	7	7	1-Discharged home alive	8	1.72	1-Prematurity
6	0	2.34	0	19	3	5	1	1	40	1	1		0	0	0	4	0	0	1	2	1	3	0	4-Infection	0	13	7	1-Discharged home alive	14	2.04	4-Infection
13	0	2.92	0	22	2	5	2	2			77		0	0	0	5	1	1	1	2	1	3.1	0	4-Infection	0	20	7	1-Discharged home alive	21	3.04	4-Infection
0	0	2.17	0	17	2	5	1	1	35		99		0	0	1	2	0	1	1	1	1	2.1	0	1-Prematurity	0	7	7	1-Discharged home alive	7	2.08	1-Prematurity
24	0	3.4	0	24	3	7	1	1	37	0	1		0	0	0	4	1	1	1	2	1	3	0	4-Infection	0	31	7	1-Discharged home alive	30	3.79	4-Infection
6	1	2.47	0	18	1	5	1	1	34	4	1		0	0	0		77	0	1	1	1	2.2	0	4-Infection	0	13	7	1-Discharged home alive	14	2.75	4-Infection
0	0	2.6	0	20	4	7	1	2			77		0	0	0	3	0	0	2	1	0	2.7	2	2-Respiratory distress	0	7	7	1-Discharged home alive	8	2.56
0	0	2.34	1	33	3	7	4	5	35		99		1	0	0	3	0	0	1	2	1	2.5	0	1-Prematurity	0	7	7	1-Discharged home alive	7	2.2	1-Prematurity
0	0	1.4	0	19	3	99	1	1	39		1		0	0	0		0	1	1	2	1	1.5	0	6-Low birth weight	0	7	7	1-Discharged home alive	8	1.6	1-Prematurity
3	0	2.15	0	30	1	5	4	4	40		1		0	0	0	8	1	1	2	1	0	2.5	2	4-Infection	0	10	7	1-Discharged home alive	10	2.32	4-Infection
0	0	1.89	0	20	2	8	4	4	38	2	1		0	0	0	1	0	1	2	1	0	2	2	1-Prematurity	0	7	7	1-Discharged home alive	7	1.83	1-Prematurity
0	0	1.53	0	19	1	5	1	2	32	1	1		0	0	0	3	0	1	2	1	1	1.53	0	1-Prematurity	0	7	7	1-Discharged home alive	8	1.54	1-Prematurity
2	0	2.75	0	23	2	7	3	3	40	1	1		0	0	0	4	0	0	1	1	0	3.2	2	4-Infection	0	9	7	1-Discharged home alive	9	3.16	4-Infection
0	0	3.59	0		3	5	1	1			77		0	0	0	3	0	0	1	1	0	3.6	2	2-Respiratory distress	0	7	7	1-Discharged home alive	8	3.28	4-Infection
0	0	1.62	0	17	1	8	1	1	30	6	1		0	0	0	1	0	1	1	2	1	1.6	0	1-Prematurity	0	7	7	1-Discharged home alive	8	1.58	1-Prematurity
0	0	2.02	0	27	3	8	2	2	38	2	1		0	0	1	3	0	1	1	2	2		0	1-Prematurity	0	7	7	1-Discharged home alive	6	2	1-Prematurity
1	0	3.14	0	25	4	5	4	4			99		0	0	0	3	0	1	1	1	1	3.4	0	4-Infection	0	8	7	1-Discharged home alive	9	3.27	4-Infection
7	0	1.58	0	37	4	4	4	4			3		0	0	0	4	0	0	2	2	0	1.9	2	1-Prematurity	0	14	7	1-Discharged home alive	15	1.61	1-Prematurity
0	0	.9399999999999999	1	23	1	5	2	2			77		1	0	0		0	1	1	1	1	.9	0	1-Prematurity	0	7	7	3-Died				6	1-Prematurity
0	0	1.92	0	18	1	5	1	1			2		0	0	1	2	0	0	1	1	1	1.9	0	1-Prematurity	0	7	7	1-Discharged home alive	8	1.81	1-Prematurity
0	0	2.07	0	20	2	5	2	2	33	4	1		0	0	0	3	0	0	1	1	1	2	0	1-Prematurity	0	7	7	1-Discharged home alive	8	1.89	1-Prematurity
0	0	1.77	0	17	2	5	1	1	33		1		0	0	1	3	0	1	1	2	1	2	0	1-Prematurity	0	7	7	1-Discharged home alive	9	1.69	1-Prematurity
0	0	1.74	0	18	2	4	1	1	35	0	1		0	0	0	6	0	1	1	2	1	1.8	0	1-Prematurity	0	7	7	1-Discharged home alive	8	1.55	1-Prematurity
0	0	2.43	0	25	2	8	1	1	36	6	1		0	0	0	6	0	1	1	1	1	2.3	0	1-Prematurity	0	7	7	1-Discharged home alive	8	2.23	1-Prematurity
1	0	2.93	0	18	4	7	1	1	37	2	1		0	0	1	3	0	0	1	2	1	3.2	0	4-Infection	0	8	7	1-Discharged home alive	9	3.06	4-Infection
0	0	2.08	0	19	2	5	1	1	35	4	1		0	0	0	3	1	0	1	1	1	2.1	0	1-Prematurity	0	7	7	1-Discharged home alive	8	2.15	1-Prematurity
1	0	2.37	1	25	1	4	4	2	33	4	1		0	0	1	3	0	0	1	2	0	2.5	2	1-Prematurity	0	8	7	1-Discharged home alive	171	2.16	1-Prematurity
0	0	2	0	20	1	5	1	1			1		0	0	0	3	0	0	1	1	1	2	0	3-Birth asphyxia	0	7	7	1-Discharged home alive	7	1.77	6-Low birth weight
0	0	1.72	0	19	2	5	2	2			99		0	0	1	1	0	1	1	2	1		0	1-Prematurity	0	7	7	1-Discharged home alive	7	1.56	1-Prematurity
12	0	2.98	0	23	3	5	1	1	39	4	1		0	0	0	5	0	1	1	2	1	3	0	4-Infection	0	19	7	3-Died				7	4-Infection
0	0	2.67	0	26	3	5	7	7	37		77		0	0	0	3	1	1	1	1	1	2.6	0	2-Respiratory distress	0	7	7	1-Discharged home alive	8	2.65	4-Infection
0	0	.92	0	15	1	4	2	1			99		0	0	0	2	0	0	1	2	1		0	1-Prematurity	0	7	7	3-Died				7	1-Prematurity
0	0	3.25	0	22	1	5	1	1	42		1		0	99	0		0	1	1	1	0	3.3	0	2-Respiratory distress	0	7	7	3-Died				7	3-Birth asphyxia
15	0	3.89	0	25	2	5	2	2	39	2	1		0	0	1	3	0	1	1	2	1	3.8	0	4-Infection	1	22	7	1-Discharged home alive	22	4	4-Infection
0	0	2.5	0	21	2	5	5	3			99		0	0	1	4	0	1	1	1	1	2.5	0	3-Birth asphyxia	0	7	7	1-Discharged home alive	8	2.4	3-Birth asphyxia
0	0	1.69	0	16	2	5	1	1			77		0	0	0	2	0	1	1	1	1	1.6	0	1-Prematurity	0	7	7	1-Discharged home alive	7	1.57	1-Prematurity
0	0	2.28	0	23	3	8	2	2			77		0	0	1	4	0	1	2	1	1	2.27	0	1-Prematurity	0	7	7	1-Discharged home alive	7	2.46	1-Prematurity
0	0	1.85	0	18	2	8	1	2	36		1		0	0	0	5	0	0	2	1	1	1.8	0	1-Prematurity	0	7	7	1-Discharged home alive	7	1.91	1-Prematurity
0	0	2	0	18	2	5	2	2	34		99		0	0	1	4	0	0	1	1	1	2	0	1-Prematurity	0	7	7	1-Discharged home alive	8	1.89	1-Prematurity
0	0	1.85	0	24	2	5	3	3	36	2	1		0	0	1	5	1	0	1	1	0	1.9	2	6-Low birth weight	0	7	7	1-Discharged home alive	8	1.78	1-Prematurity
0	0	1.7	0	27	2	5	2	2	27	2	1		0	0	1	1	0	0	1	1	0	2	2	1-Prematurity	0	7	7	1-Discharged home alive	7	1.52	1-Prematurity
0	0	1.87	0	27	4	8	3	3	34	4	1		0	0	1	3	0	0	2	2	1	2.2	0	1-Prematurity	0	7	7	1-Discharged home alive	8	2.3	3-Birth asphyxia
0	0	2.72	0	43	3	8	13	11			77		0	0	0	4	0	1	2	2	1		0	3-Birth asphyxia	0	7	7	1-Discharged home alive	8	2.54	3-Birth asphyxia
0	0	2.14	0	22	2	8	1	1			99		0	0	1	5	1	1	1	1	0	2.2	2	1-Prematurity	0	7	7	1-Discharged home alive	9	2.08	6-Low birth weight
1	0	3.12	0	26	2	5	3	3	43		1		0	0	0	4	0	1	1	2	1	3.2	0	3-Birth asphyxia	0	8	7	1-Discharged home alive	8	3.23	3-Birth asphyxia
3	0	2.87	0	32	1	2	6	5	39		2		0	0	1	6	1	0	1	1	0	3.4	2	1-Prematurity	0	10	7	1-Discharged home alive	11	3.32	4-Infection
0	0	3.04	0	24	2	8	3	3	39	2	1		0	0	0	4	1	1	1	2	1	3	0	4-Infection	0	7	7	1-Discharged home alive	8	3.24	4-Infection
1	0	2.32	0	23	2	5	3	2			1		0	0	1	5	0	1	1	1	0	2.5	2	4-Infection	0	8	7	1-Discharged home alive	9	2.39	4-Infection
0	0	1.79	0	18	2	5	1	1	28	1	1		0	0	0	1	0	0	1	1	1	1.76	0	1-Prematurity	0	7	7	1-Discharged home alive	7	1.75	1-Prematurity
5	0	2.01	0	33	2	4	5	4	39		1		0	0	0	4	1	0	1	2	99	2.5	2	4-Infection	0	12	7	1-Discharged home alive	12	2.28	4-Infection
0	0	1.85	0	16	2	5	2	2			77		1	0	1	1	0	0	1	2	1	1.5	0	1-Prematurity	0	7	7	1-Discharged home alive	8	1.8	1-Prematurity
0	0	2.75	0	30	1	5	4	3	39		1		0	0	0	3	0	1	2	4	3		0	3-Birth asphyxia	0	7	7	1-Discharged home alive	8	2.77	3-Birth asphyxia
0	0	1.8	0	26	2	8	1	1	38	2	1		0	0	0	3	0	1	1	1	1	1.78	0	1-Prematurity	0	7	7	1-Discharged home alive	8	1.96	1-Prematurity
0	0	2.08	1	20	3	7	1	1	36	1	1		1	0	1	4	0	1	1	2	1	2	0	1-Prematurity	0	7	7	1-Discharged home alive	8	1.96	1-Prematurity
1	0	2.98	0	16	1	4	1	1	34	4	1		0	0	0	4	0	0	1	2	1	3.2	0	3-Birth asphyxia	0	8	7	1-Discharged home alive	8	2.94	3-Birth asphyxia
0	0	2.9	0		2	5	3	3			77		0	0	0	5	0	0	1	1	0	2.9	2	5-Hypoglycemia	0	7	7	1-Discharged home alive	8	2.91	5-Hypoglycemia
0	0	1.82	0	30	1	8	6	5	41	2	1		0	0	0	4	0	1	1	2	1	2	0	6-Low birth weight	0	7	7	1-Discharged home alive	8	1.76	1-Prematurity
1	0	2.15	0	29	2	5	8	4	33		1		0	0	1	3	1	0	1	4	2		0	1-Prematurity	0	9	8	1-Discharged home alive	10	2.12	1-Prematurity
0	0	2.5	1	27	4	5	3	4	36		1		0	0	1	3	1	0	2	1	0	2.6	2	1-Prematurity	0	8	8	1-Discharged home alive	9	2.28	6-Low birth weight
0	0	1.97	0	27	4	5	3	4	36		1		0	0	1	3	1	0	2	1	0	2	2	1-Prematurity	0	8	8	1-Discharged home alive	9	1.91	6-Low birth weight
0	0	3.1	0	17	1	4	1	1			1		0	0	0	4	0	0	1	1	0		2	3-Birth asphyxia	0	8	8	1-Discharged home alive	8	3.38	3-Birth asphyxia
0	0	1.87	0	29	2	4	4	4	31		1		0	0	1	3	0	0	1	1	0	1.8	2	1-Prematurity	0	8	8	1-Discharged home alive	9	1.68	1-Prematurity
0	0		0	19	1	5	1	1	35	5	1		0	0	0	2	0	1	1	1	0		2	3-Birth asphyxia	0	8	8	1-Discharged home alive	9	2.05	1-Prematurity
0	0	1.82	0	20	2	4	2	3	34		2		0	0	1	2	0	1	2	2	1		0	1-Prematurity	0	8	8	1-Discharged home alive	8	1.8	1-Prematurity
0	0	1.54	0	20	2	4	2	3	34		1		0	0	0	2	0	0	2	2	1		0	1-Prematurity	0	8	8	1-Discharged home alive	8	1.59	1-Prematurity
0	0	2.15	0	25	1	5	2	2			77		0	0	1	5	1	1	1	1	0	2.2	2	1-Prematurity	0	8	8	1-Discharged home alive	8	2.2	6-Low birth weight
1	0	2.54	0	21	2	5	1	1			1		0	0	1	1	0	0	1	2	1		0	4-Infection	0	9	8	1-Discharged home alive	9	2.5	3-Birth asphyxia
17	0	1.96	0	21	1	5	4	3			77		0	0	0	4	99	1	1	4	3		0	4-Infection	0	25	8	1-Discharged home alive	26	1.94	4-Infection
0	0	1.94	0	19	2	4	1	1	34		1		0	0	0		0	1	1	1	0	2	2	1-Prematurity	0	8	8	1-Discharged home alive	8	1.94	1-Prematurity
14	0	2.65	0	32	1	5	2	2	36	5	1		0	0	1	3	0	0	1	1	1	3.5	0	1-Prematurity	0	22	8	1-Discharged home alive	23	3.17	1-Prematurity
0	0	2.42	0	22	3	7	1	2	36		1		0	0	1	4	1	0	2	1	1	2.4	0	1-Prematurity	0	8	8	1-Discharged home alive	8	2.24	1-Prematurity
0	0	2.02	0	22	3	7	1	2	36		1		1	0	0	4	1	0	2	1	1	2	0	1-Prematurity	0	8	8	1-Discharged home alive	8	1.92	1-Prematurity
0	0	1.72	0	18	3	5	1	1			1		0	0	1	1	0	1	1	1	0	1.7	2	1-Prematurity	0	8	8	1-Discharged home alive	8	1.49	1-Prematurity
0	0	1.66	0	41	2	7	12	11	30	4	1		0	0	1		0	0	2	1	0	1.6	2	1-Prematurity	0	8	8	1-Discharged home alive	9	1.52	1-Prematurity
0	0	1.65	0	41	2	99	12	11	30	4	1		0	0	1	4	0	1	2	1	0	1.6	2	1-Prematurity	0	8	8	1-Discharged home alive	8	1.51	1-Prematurity
0	0	1.62	0	40	3	4	7	6			77		0	0	1	4	1	1	2	4	2	1.6	0	1-Prematurity	0	8	8	1-Discharged home alive	9	1.75	1-Prematurity
9	0	3.17	0	20	3	5	2	2			1		0	0	1	4	0	0	1	2	1	3.2	0	4-Infection	0	17	8	1-Discharged home alive	18	3.22	4-Infection
1	0	2.75	0	23	2	5	1	1	40		99		0	0	0	4	0	1	1	2	1	3.2	0	4-Infection	0	9	8	1-Discharged home alive	10	3.07	4-Infection
0	0	1.64	0	27	1	8	2	3			1		0	0	0	2	0	1	2	1	0	1.64	2	1-Prematurity	0	8	8	1-Discharged home alive	8	1.6	3-Birth asphyxia
0	0	2.19	0	20	2	5	2	1			1		0	0	0	3	0	0	1	1	0	2.2	2	1-Prematurity	0	8	8	1-Discharged home alive	9	2	1-Prematurity
0	0	2.8	0	29	1	5	5	4	35	3	1		0	1	0	2	0	0	1	3	3		0	8-Congenital anomaly (specify)	0	8	8	1-Discharged home alive	9	2.9	8-Congenital anomaly
2	0	2.8	0	18	2	5	2	2			77		0	0	1	5	0	0	1	2	1	3.3	0	3-Birth asphyxia	0	10	8	1-Discharged home alive	11	2.94	3-Birth asphyxia
0	0	2.36	0	18	1	4	1	1			77		0	0	0	3	0	0	1	2	1	2.4	0	1-Prematurity	0	8	8	1-Discharged home alive	8	2.3	4-Infection
0	0	2.21	0	28	3	8	5	3	35	5	1		0	0	1	3	0	1	1	1	1	2.2	0	6-Low birth weight	0	8	8	1-Discharged home alive	8	2.25	1-Prematurity
20	0	3	0	35	2	5	6	6	42	2	1		0	0	0	5	0	1	1	2	1	2.2	0	4-Infection	0	28	8	1-Discharged home alive	28	3.45	4-Infection
0	0	1.85	0	38	2	7	5	5	36	5	1		0	0	0	5	0	1	1	1	0	1.9	2	1-Prematurity	0	8	8	1-Discharged home alive	8	1.81	1-Prematurity
9	0	2.2	0	22	1	5	1	1	39	3	1		0	0	0	5	0	1	1	2	1	2.8	0	4-Infection	0	17	8	1-Discharged home alive	18	2.51	4-Infection
0	0	2.23	0	30	4	7	5	5			77		0	0	1	1	0	0	1	1	0	2.3	2	1-Prematurity	0	8	8	1-Discharged home alive	9	3.12	1-Prematurity
0	0	3.25	0	28	4	5	2	1	38		1		0	0	0	3	0	1	1	1	0	3.2	2	4-Infection	0	8	8	1-Discharged home alive	9	3.02	4-Infection
0	0	3.25	0	29	1	7	6	5			77		0	0	1	3	0	0	1	2	1	3.4	0	4-Infection	0	8	8	1-Discharged home alive	9	3.2	4-Infection
0	0	2.59	0	21	2	4	2	1	33	4	1		0	0	1	3	0	0	1	1	0	2.6	2	3-Birth asphyxia	0	8	8	1-Discharged home alive	8	2.18	8-Congenital anomaly
0	0	1.87	1	25	1	5	4	5	36		99		0	0	1	2	1	0	2	2	2		0	1-Prematurity	0	8	8	1-Discharged home alive	8	1.69	1-Prematurity
0	0	1.75	1	25	1	5	4	5			1		0	0	1	2	1	1	2	3	4		0	1-Prematurity	1	8	8	1-Discharged home alive	8	1.69	1-Prematurity
0	0	1.91	0	17	1	5	1	1	36	3	1		0	0	1	3	1	1	1	1	1	2	0	1-Prematurity	0	8	8	1-Discharged home alive	8	2	1-Prematurity
0	0	3.1	0	45	2	5	7	7			1		0	0	0	1	0	0	1	1	0	3.1	2	3-Birth asphyxia	0	8	8	1-Discharged home alive	8	2.76	3-Birth asphyxia
0	0	1.9	0	35	3	7	3	3	34		99		0	0	1	1	0	0	2	1	0	2	2	1-Prematurity	0	8	8	1-Discharged home alive	9	1.84	1-Prematurity
0	0	2.75	0	21	2	4	2	2			77		1	0	0	3	0	0	1	2	1		0	3-Birth asphyxia	0	8	8	2-Referred						1
15	0	4.05	0	24	1	5	4	4	41	6	1		0	0	0	3	0	0	1	2	0	3.5	2	4-Infection	0	23	8	1-Discharged home alive	23	4.32	4-Infection
0	0	1.78	0	27	1	5	4	4	36		99		0	0	0	1	0	1	1	1	1	1.9	0	1-Prematurity	0	8	8	1-Discharged home alive	9	1.71	1-Prematurity
0	0	1.61	0	21	2	7	4	3	29	5	1		0	0	1	3	0	1	1	2	1	1.8	0	1-Prematurity	0	8	8	1-Discharged home alive	8	1.72	1-Prematurity
2	0	2.94	0	18	4	5	1	1	38	1	1		0	0	0	5	0	0	1	2	1	3.4	0	3-Birth asphyxia	0	10	8	1-Discharged home alive	10	3.32	3-Birth asphyxia
0	0	2.12	0	20	1	5	1	1			77	36	0	0	0	2	1	0	1	1	1	2.1	0	1-Prematurity	0	8	8	1-Discharged home alive	8	1.96	1-Prematurity
0	0	2.17	0	16	2	5	1	1	36		99		0	0	1	3	1	1	1	1	1	2.2	0	1-Prematurity	0	8	8	1-Discharged home alive	9	2.08	1-Prematurity
1	0	1.68	0	40	3	7	5	5			2		0	0	0	1	0	1	1	2	1	1.7	0	1-Prematurity	0	9	8	1-Discharged home alive	8	1.5	1-Prematurity
0	0	2.12	0	20	1	4	2	3	35	0	1		0	0	0	4	0	1	2	1	1	2.1	0	1-Prematurity	0	8	8	1-Discharged home alive	9	2.07	1-Prematurity
0	0	1.89	0	30	3	7	4	4			77		0	0	1	2	0	0	1	1	1	1.8	0	1-Prematurity	0	8	8	1-Discharged home alive	9	1.82	1-Prematurity
2	0	3.07	0	27	3	4	3	3	39	4	1		0	0	1	6	0	0	1	2	1		0	4-Infection	0	10	8	1-Discharged home alive	10	3.62	4-Infection
0	0	1.75	0	22	2	5	2	2	33		77		0	0	0	4	0	1	1	2	1	1.8	0	1-Prematurity	0	8	8	1-Discharged home alive	9	1.82	1-Prematurity
0	0	2.15	0	18	2	5	1	1	36	1	1		0	0	0	4	0	1	1	1	0	2.2	2	1-Prematurity	0	8	8	1-Discharged home alive	8	2.25	3-Birth asphyxia
1	0	2.85	0	31	4	4	4	4	38	6	1		0	0	0	3	0	1	1	2	0	3	2	3-Birth asphyxia	0	9	8	1-Discharged home alive	10	3.15	4-Infection
0	0	.75	1	30	2	7	5	4			77		1	0	1	1	1	1	2	1	0	.75	2	1-Prematurity	1	8	8	3-Died				9	2-Respiratory distress
28	0	2.6	0	18	1	8	2	2			1		0	0	0	4	0	0	1	2	1	2.7	0	4-Infection	0	36	8	1-Discharged home alive	35	2.52	4-Infection
0	0	1.69	0	20	1	5	1	1			77		0	0	1	2	0	0	2	2	1		0	1-Prematurity	0	8	8	1-Discharged home alive	8	1.7	1-Prematurity
2	0	2.9	0	18	2	5	1	1			99		0	0	1	4	0	0	1	2	1	3.7	0	9-Other (specify)	0	10	8	1-Discharged home alive	11	3.35	9-Other
1	0	2.67	0	35	2	5	5	5	42	0	1		0	0	0		99	1	1	2	1		0	3-Birth asphyxia	0	9	8	1-Discharged home alive	9	2.92	3-Birth asphyxia
1	0	1.66	0	20	2	7	2	4	33		1		0	0	0	2	0	1	2	1	1	1.4	0	1-Prematurity	0	9	8	1-Discharged home alive	9	1.62	1-Prematurity
0	0	1.55	0	18	4	5	1	1	33		1		0	0	0		0	1	1	1	1	1.5	0	1-Prematurity	0	8	8	1-Discharged home alive	9	1.53	5-Hypoglycemia
0	0	1.8	0	19	3	5	3	3	35		1		0	0	0	1	0	0	1	1	0	1.8	2	1-Prematurity	0	8	8	1-Discharged home alive	8	1.7	1-Prematurity
6	0	2.6	0	25	2	5	2	2			77		0	0	1	4	0	0	1	2	1	3	0	9-Other (specify)	0	14	8	1-Discharged home alive	15	2.66	4-Infection
0	0	1.51	0	19	1	5	1	2	32	1	1		0	0	1	3	0	1	2	1	1	1.6	0	1-Prematurity	0	8	8	1-Discharged home alive	9	1.61	1-Prematurity
15	0	3.94	0	22	1	5	2	2			77		0	0	0	3	0	0	1	2	1	3.4	0	4-Infection	0	23	8	1-Discharged home alive	24	4.05	4-Infection
1	0	2.8	0	18	2	5	1	1	40		1		0	0	1	3	1	0	1	2	1	3	0	3-Birth asphyxia	0	9	8	1-Discharged home alive	9	2.92	3-Birth asphyxia
0	0	3.32	1		2	4	8	6			99		1	0	0	4	0	0	1	1	0	3.3	2	3-Birth asphyxia	0	8	8	3-Died				9	3-Birth asphyxia
2	0	3.43	0	35	2	7	5	6	41	5	1		0	0	0	2	0	0	1	2	1	4	0	4-Infection	0	10	8	1-Discharged home alive	12	3.9	4-Infection
0	0	2.01	0	30	1	4	5	5	32	6	1		0	0	1	2	0	99	1	1	0	2.1	2	1-Prematurity	0	8	8	1-Discharged home alive	9	1.89	1-Prematurity
0	0	1.86	1	30	4	4	5	4			99		1	0	1	2	0	1	2	1	0	1.86	0	1-Prematurity	0	8	8	3-Died				9	1-Prematurity
0	0	1.88	0	36	2	5	6	6	33	4	1		0	0	1	1	0	1	1	2	1		0	1-Prematurity	0	8	8	1-Discharged home alive	9	1.78	1-Prematurity
0	0	2.34	0	20	2	5	1	1	38		99		0	0	1	2	0	1	1	1	0	2.4	2	6-Low birth weight	0	8	8	1-Discharged home alive	8	2.42	6-Low birth weight
4	0	3.1	0	25	2	5	3	2			77		0	0	1	5	0	1	1	2	1	3.8	0	4-Infection	0	12	8	1-Discharged home alive	13	3.48	4-Infection
0	0	2.02	0	30	2	5	6	6			99		0	0	1	2	0	0	1	99	3		0	1-Prematurity	0	8	8	1-Discharged home alive	6	3.12	1-Prematurity
0	0	2.33	0	26	1	8	3	2			77		0	0	0	5	1	0	2	1	0	2.4	2	1-Prematurity	0	8	8	1-Discharged home alive	9	2.25	6-Low birth weight
0	0	1.8	0	22	1	5	4	4	30		77		0	0	0		99	0	1	1	0	1.8	2	1-Prematurity	0	8	8	1-Discharged home alive	9	1.71	1-Prematurity
0	0	1.8	0	28	3	8	6	7	32	6	99		0	0	0	2	1	1	2	1	1	1.75	0	1-Prematurity	0	8	8	1-Discharged home alive	8	1.57	1-Prematurity
0	0	1.79	0	28	3	8	6	7	32	6	99		0	0	0	2	1	1	2	1	1	1.79	0	1-Prematurity	0	8	8	1-Discharged home alive	8	1.58	1-Prematurity
0	0	3.11	1	20	2	8	1	1	41	5	1		1	0	0	5	0	1	1	2	1	3.1	0	3-Birth asphyxia	0	8	8	1-Discharged home alive	9	3.02	9-Other
2	0	3.63	0	22	1	5	2	2	40	5	1		0	0	1	3	1	0	1	1	1	3.6	0	4-Infection	0	10	8	1-Discharged home alive	8	4.05	4-Infection
0	0	.9399999999999999	1	22	4	5	1	1			77		1	0	1	1	0	0	1	1	1	.9	0	1-Prematurity	0	8	8	3-Died				8	1-Prematurity
0	0	2.49	0	23	2	5	1	2	34	0	1		0	0	0	3	0	0	2	1	1	2.5	0	1-Prematurity	0	8	8	1-Discharged home alive	8	2.31	1-Prematurity
0	0	1.94	0	30	3	99	5	6			77		0	0	0	4	0	1	2	1	0	2	2	1-Prematurity	0	8	8	1-Discharged home alive	8	1.75	1-Prematurity
0	0	2.2	0	30	3	99	5	6			77		0	0	0	4	0	1	2	1	0	2.2	2	1-Prematurity	0	8	8	1-Discharged home alive	8	1.9	1-Prematurity
0	0	2.3	0	39	1	7	7	6			99		0	0	1	2	1	1	1	1	1	2.2	0	1-Prematurity	0	8	8	1-Discharged home alive	8	2.3	1-Prematurity
0	0	2.7	0	21	1	4	2	2			1		0	0	1	2	1	0	1	2	1	2.1	0	1-Prematurity	1	8	8	3-Died				9	4-Infection
0	0	2.01	0	25	1	5	2	3	39	0	1		0	0	1	4	0	0	2	1	0	2.1	2	1-Prematurity	0	8	8	1-Discharged home alive	9	1.86	1-Prematurity
0	0	2.17	0	25	1	5	2	3	39	0	1		0	0	1	4	0	0	2	1	0	2.2	2	1-Prematurity	0	8	8	1-Discharged home alive	9	2.05	1-Prematurity
10	0	1.78	0	32	2	5	1	1			99		0	0	1	5	0	1	1	2	1		0	4-Infection	0	18	8	3-Died				10	3-Birth asphyxia
0	0	2.2	0	32	3	4	9	9	33	5	2		0	0	1	4	0	1	2	2	1		0	4-Infection	0	8	8	1-Discharged home alive	9	2.15	1-Prematurity
0	0	2.71	0	17	2	4	1	1	33		1		0	0	0	3	1	0	1	1	0	2.7	2	4-Infection	0	8	8	1-Discharged home alive	9	3	3-Birth asphyxia
3	0	3.4	0	17	1	5	1	1	41	5	1		0	0	0	4	0	1	1	1	0	3.4	2	4-Infection	0	11	8	1-Discharged home alive	11	3.02	4-Infection
1	0	4.07	0	39	2	4	6	6			77		0	0	0	2	0	0	1	2	0		0	3-Birth asphyxia	0	9	8	1-Discharged home alive	10	4.07	3-Birth asphyxia
0	0	1.57	0	32	3	5	2	2	34	3	1		0	0	1	3	0	1	1	2	1	2	0	3-Birth asphyxia	0	8	8	1-Discharged home alive	8	1.64	3-Birth asphyxia
0	0	1.9	0	25	2	7	5	1			99		0	0	0	3	0	0	1	2	1	2.3	0	1-Prematurity	0	8	8	1-Discharged home alive	8	1.83	1-Prematurity
0	0	.77	1	40	2	8	4	4	26		99		1	0	1		0	0	1	1	1	.77	0	1-Prematurity	0	8	8	3-Died				8	1-Prematurity
0	0	.77	1	28	1	4	4	4	27		1		1	0	1	1	0	1	2	1	1	.7	0	1-Prematurity	0	8	8	3-Died				9	1-Prematurity
2	0	2.05	0	39	1	4	9	8	30	4	1		0	0	1	3	1	1	1	2	1	2.3	0	1-Prematurity	0	10	8	1-Discharged home alive	11	2.1	1-Prematurity
2	0	2.57	0	19	1	5	2	2			1		0	0	1	5	0	1	1	2	1	3	0	3-Birth asphyxia	0	10	8	1-Discharged home alive	9	2.88	3-Birth asphyxia
1	0	1.92	0	21	3	7	1	1	35		1		0	0	0		0	0	1	2	1	2.4	0	1-Prematurity	0	10	9	1-Discharged home alive	10	1.82	1-Prematurity
0	0	1.4	0	19	4	5	1	1	30		99		0	0	0	2	1	1	1	1	1	1.4	0	1-Prematurity	0	9	9	1-Discharged home alive	10	1.5	1-Prematurity
0	0	2.16	0	16	1	4	1	1	35		1		0	0	1	3	0	0	1	2	1	2.2	0	1-Prematurity	0	9	9	1-Discharged home alive	10	1.98	1-Prematurity
0	0	2.64	0	21	1	5	1	1	38		99		0	0	0	2	0	0	1	2	1		0	3-Birth asphyxia	0	9	9	1-Discharged home alive	10	2.84	3-Birth asphyxia
3	0	2.66	0	32	1	5	5	5	38		1		0	1	1	1	0	1	1	2	1	3	0	4-Infection	0	12	9	1-Discharged home alive	13	2.79	4-Infection
0	0	1.87	0	22	1	4	3	3	32	4	1		0	0	0	2	0	1	1	2	1	1.92	0	1-Prematurity	0	9	9	1-Discharged home alive	9	1.72	1-Prematurity
0	0	1.93	1	22	3	8	2	2	34	1	1		0	0	1	4	0	0	1	1	1	1.9	0	1-Prematurity	0	9	9	1-Discharged home alive	10	1.84	1-Prematurity
0	0	2.75	0	15	3	4	1	1			1		0	0	0	2	0	0	1	2	1	2.8	0	3-Birth asphyxia	0	9	9	3-Died				9	3-Birth asphyxia
0	0	3.13	0	26	2	4	4	4			1		0	0	1	3	0	0	1	2	0	3.3	2	2-Respiratory distress	0	9	9	1-Discharged home alive	9	2.92	4-Infection
0	0	2.35	1	34	2	8	4	4	37		99		1	0	0	2	0	0	1	1	0	2.6	2	4-Infection	0	9	9	1-Discharged home alive	10	2.38	4-Infection
0	0	1.72	0	36	2	7	5	6	32		1		0	0	1		0	0	2	1	1		0	1-Prematurity	0	9	9	1-Discharged home alive	10	1.58	1-Prematurity
0	0	1.63	0	20	2	4	2	3			77		0	0	0	3	0	1	2	2	1		0	1-Prematurity	0	9	9	1-Discharged home alive	10	1.56	1-Prematurity
0	0	1.55	0	20	2	4	2	3			77		0	0	0	3	0	1	2	2	1		0	1-Prematurity	0	9	9	1-Discharged home alive	9	1.51	1-Prematurity
1	0	1.95	1	29	2	7	5	5			1		0	0	0	3	0	0	1	2	1	2	0	1-Prematurity	0	10	9	1-Discharged home alive	11	1.78	1-Prematurity
1	0	2.59	0	26	2	5	4	5			77		1	0	0	3	0	0	2	4	2		0	4-Infection	0	10	9	2-Referred						2
0	0	1.56	0	28	2	8	3	3	33		1		0	0	1	1	0	0	1	2	1		0	1-Prematurity	0	9	9	1-Discharged home alive	10	1.87	1-Prematurity
1	0	2.3	0	20	1	4	1	1			77		0	0	0	3	0	0	1	2	1	2.5	0	4-Infection	0	10	9	1-Discharged home alive	11	2.32	1-Prematurity
0	0	1.78	1	27	1	8	8	7			77		1	0	0	6	99	0	1	1	1	1.78	0	1-Prematurity	0	9	9	1-Discharged home alive	10	1.5	1-Prematurity
0	0	1.95	0	21	2	4	1	1	33	2	1		0	0	0	4	0	1	1	1	0	2	2	1-Prematurity	0	9	9	1-Discharged home alive	9	1.78	1-Prematurity
0	0	1.97	1	25	1	4	5	5			2		0	0	1		0	0	1	3	3		0	1-Prematurity	0	9	9	1-Discharged home alive	9	1.81	1-Prematurity
0	0	2.1	0	22	2	5	3	3			77		1	0	0	3	1	1	1	2	1	2.5	0	1-Prematurity	0	9	9	1-Discharged home alive	8	2.11	4-Infection
4	0	3.26	0	23	3	7	3	2	38	6	1		0	0	0	3	0	0	1	2	1	3.5	0	4-Infection	0	13	9	1-Discharged home alive	13	3.35	4-Infection
0	0	1.61	0	32	1	5	6	6			99		0	0	0	2	0	1	1	2	1	1.57	0	1-Prematurity	0	9	9	1-Discharged home alive	10	1.5	1-Prematurity
37	0	1.84	0	32	2	5	6	6	29		2		0	0	0		0	0	1	2	0	1.3	0	4-Infection	0	46	9	1-Discharged home alive	10	2.09	4-Infection
12	0	2.82	0	31	1	5	1	1			1		0	0	0	4	0	0	1	2	1	2.8	0	4-Infection	0	21	9	1-Discharged home alive	22	2.96	4-Infection
0	0	1.63	0	33	1	5	5	5	32	3	1		0	0	0	4	1	1	1	1	0	1.63	2	1-Prematurity	0	9	9	1-Discharged home alive	9	1.6	1-Prematurity
0	0	2.87	0	31	2	5	5	5	38	3	1		0	0	0	2	0	1	1	2	1	3.3	0	3-Birth asphyxia	0	9	9	1-Discharged home alive	10	3.01	3-Birth asphyxia
2	0	1.7	0	22	1	5	1	2			77		0	0	0	2	0	1	2	2	1	1.7	0	1-Prematurity	0	11	9	1-Discharged home alive	12	1.99	6-Low birth weight
0	0	1.79	0	21	2	4	1	2			99		0	0	0	3	0	0	2	1	1	1.8	0	1-Prematurity	0	9	9	1-Discharged home alive	9	1.64	1-Prematurity
4	0	1.55	0	20	3	7	1	1	32	4	1		0	0	0	5	0	0	2	2	1		0	1-Prematurity	0	13	9	1-Discharged home alive	14	1.69	1-Prematurity
0	0	2.9	0	23	2	7	3	1	38	5	1		0	0	1	4	0	1	1	2	1	3.5	0	4-Infection	1	9	9	1-Discharged home alive	10	3.16	4-Infection
0	0	1.95	0	19	3	7	1	1	28		99		0	0	1	4	0	0	1	2	1		0	1-Prematurity	0	9	9	1-Discharged home alive	9	1.86	1-Prematurity
0	0	3.3	0	18	3	7	1	1			77		0	0	0	4	0	0	1	2	1		0	3-Birth asphyxia	0	9	9	1-Discharged home alive	10	3.21	3-Birth asphyxia
42	1	2.08	0	25	1	5	2	2	33		1		1	0	0	1	0	0	1	1	0	1.6	2	4-Infection	0	51	9	1-Discharged home alive	50	2.23	4-Infection
0	0	2.82	0	25	1	4	2	2	39	5	1		0	0	0	3	0	0	1	1	1	2.8	0	3-Birth asphyxia	0	9	9	1-Discharged home alive	9	3.05	3-Birth asphyxia
0	0	1.92	0	25	3	8	3	4	33	3	1		0	0	0	4	0	1	2	2	1		0	1-Prematurity	0	9	9	1-Discharged home alive	10	1.84	1-Prematurity
0	0	1.55	1	25	3	8	3	4	33	3	1		1	0	0		0	1	2	2	1		0	1-Prematurity	0	9	9	1-Discharged home alive	10	1.6	1-Prematurity
0	0	1.85	0	18	1	5	2	1	32	2	1		0	0	0	3	0	1	1	2	1		0	1-Prematurity	0	9	9	1-Discharged home alive	10	1.77	1-Prematurity
0	0	1.85	0		2	7	3	3	32	0	1		0	0	1	4	0	0	1	1	0	1.9	2	1-Prematurity	0	9	9	1-Discharged home alive	10	1.87	1-Prematurity
1	0	2.19	0	27	4	5	2	2			77		0	0	1	4	0	1	1	2	0	2.5	2	3-Birth asphyxia	0	10	9	1-Discharged home alive	10	2.26	1-Prematurity
0	0	2.65	0	25	2	5	3	2	37		99		0	0	0	2	0	1	1	1	1	2.5	0	3-Birth asphyxia	0	9	9	1-Discharged home alive	10	2.65	3-Birth asphyxia
0	0	1.6	0	29	1	8	4	5	36	3	1		0	0	1	5	0	1	2	2	1	1.3	0	1-Prematurity	1	9	9	1-Discharged home alive	10	1.32	1-Prematurity
2	0	3.1	0	35	2	8	3	2			99		0	0	0		1	0	1	2	0	3.5	2	9-Other (specify)	1	11	9	1-Discharged home alive	12	3.17	9-Other
0	0	1.97	1	22	2	5	2	3			1		0	0	1	2	0	1	2	1	1	1.9	0	1-Prematurity	0	9	9	1-Discharged home alive	10	1.71	1-Prematurity
0	0	1.93	1	22	2	5	2	3			1		0	0	0	2	0	1	2	1	1	1.9	0	1-Prematurity	0	9	9	1-Discharged home alive	10	1.81	1-Prematurity
9	0	1.27	0	34	2	5	3	3			77		0	0	0		77	1	1	2	1	1.6	0	1-Prematurity	0	18	9	1-Discharged home alive	16	1.4	1-Prematurity
0	0	1.85	0		2	5	6	5			99		0	0	1	2	0	1	1	1	0	1.85	2	1-Prematurity	0	9	9	1-Discharged home alive	9	1.79	1-Prematurity
0	0	1.82	0	24	2	8	2	4	33	3	1		0	0	1	4	0	0	2	2	1		0	1-Prematurity	0	9	9	1-Discharged home alive	10	1.7	1-Prematurity
0	0	1.42	0	18	2	5	1	1			99		0	0	1	4	0	1	1	1	1	1.4	0	6-Low birth weight	0	9	9	1-Discharged home alive	9	1.58	6-Low birth weight
0	0	1.61	1	31	1	5	3	3	32	2	1		1	0	1	2	0	0	1	1	0	1.6	2	1-Prematurity	0	9	9	1-Discharged home alive	10	1.68	1-Prematurity
0	0	2.25	0	24	1	5	4	4	38	3	1		0	0	1	3	0	0	1	1	0	2.4	2	1-Prematurity	0	9	9	1-Discharged home alive	10	2.21	1-Prematurity
1	0	2.08	0	20	1	4	1	1			77		0	0	0	5	0	1	1	2	1	3.1	0	4-Infection	0	10	9	1-Discharged home alive	10	2.75	3-Birth asphyxia
0	0	2.06	0	28	2	5	8	7	34		2		0	0	0	3	99	0	1	1	1	2	0	1-Prematurity	0	9	9	1-Discharged home alive	10	1.97	6-Low birth weight
0	0	2.19	0	24	2	8	1	1	36		99		0	0	0	3	0	1	1	2	0	2.2	2	1-Prematurity	0	9	9	1-Discharged home alive	10	2.12	1-Prematurity
1	0	2.25	0	26	2	5	2	2			77		1	0	0		0	0	1	2	1	2.6	0	3-Birth asphyxia	0	10	9	1-Discharged home alive	11	2.52	6-Low birth weight
0	0	3.37	0	30	2	4	3	3	38	5	1		0	0	1	2	0	0	1	1	1	3.37	0	7-Birth trauma	0	9	9	1-Discharged home alive	9	3.51	3-Birth asphyxia
0	0	4.08	0	25	4	4	2	2	41	3	1		0	0	0	2	0	0	1	1	0	4.1	2	3-Birth asphyxia	0	9	9	1-Discharged home alive	9	3.88	4-Infection
0	0	.92	1	17	1	5	1	1			77		1	0	1	2	1	0	1	1	1	.92	0	1-Prematurity	0	9	9	3-Died				9	1-Prematurity
0	0	2.16	0	17	2	8	1	1			77		0	0	0	5	0	0	1	1	1	2.2	0	6-Low birth weight	0	9	9	1-Discharged home alive	10	2.3	1-Prematurity
0	0	2.99	0	22	2	5	4	3			99		0	0	0	4	0	1	2	1	0	2.99	0	3-Birth asphyxia	0	9	9	1-Discharged home alive	10	3.08	3-Birth asphyxia
0	0	2.54	0	36	1	5	6	6			99		0	0	1	2	0	0	1	1	0	2.6	2	1-Prematurity	0	9	9	1-Discharged home alive	10	2.54	4-Infection
1	0	1.64	0	16	2	5	1	1			99		0	0	1	2	0	0	1	2		1.8	0	1-Prematurity	0	10	9	1-Discharged home alive	11	1.62	6-Low birth weight
0	0	2.48	0	34	2	8	2	2	37		99		0	0	0	5	0	1	1	1	0	2.4	2	3-Birth asphyxia	0	9	9	1-Discharged home alive	10	2.75	3-Birth asphyxia
0	0	.97	1	19	2	5	1	1	28		99		1	0	1	1	0	0	1	1	1	.9	0	1-Prematurity	0	9	9	3-Died				9	1-Prematurity
1	0	1.64	0	18	2	8	1	1	32	0	1		0	0	1	3	0	0	1	2	1	1.8	0	1-Prematurity	0	10	9	1-Discharged home alive	9	1.6	1-Prematurity
7	0	4	0	36	2	7	4	3			77		0	0	0	4	0	0	1	2	1	4.41	0	8-Congenital anomaly (specify)	0	16	9	1-Discharged home alive	17	3.93	8-Congenital anomaly
0	0	3.03	1	20	2	4	1	1	35	1	1		0	0	0	3	0	0	1	2	0	3.5	2	2-Respiratory distress	0	9	9	1-Discharged home alive	9	2.8	4-Infection
0	0	2.16	0	18	2	99	2	1	37		2		1	0	1	3	1	1	1	1	0	2.2	2	1-Prematurity	1	10	10	1-Discharged home alive	11	2.04	1-Prematurity
16	0	2.85	0	22	1	7	3	2	40		1		0	0	0	3	1	1	1	1	1	2.6	0	4-Infection	0	26	10	1-Discharged home alive	26	3.42	4-Infection
1	0	2.77	0	22	2	4	1	1	40	1	1		0	0	0	5	1	0	1	2	1	3.2	0	3-Birth asphyxia	0	11	10	1-Discharged home alive	11	2.95	3-Birth asphyxia
11	0	3.81	0	23	3	7	1	1			77		0	0	0	4	0	0	1	2	1	3.1	0	9-Other (specify)	0	21	10	2-Referred						2
1	0	3.48	0	32	3	8	3	3			77		0	0	1	4	1	0	1	2	1	3.48	0	3-Birth asphyxia	0	11	10	1-Discharged home alive	11	3.23	3-Birth asphyxia
0	0	2.23	0	26	2	7	4	4	32		99		0	0	0	2	99	1	1	1	0	2.2	2	1-Prematurity	0	10	10	1-Discharged home alive	11	2.12	6-Low birth weight
0	0	2.23	1	32	2	8	2	2			77		1	0	1	4	0	0	1	1	0	2.23	2	1-Prematurity	0	10	10	1-Discharged home alive	10	1.96	1-Prematurity
0	0	1.52	0	18	2	5	2	2	33	2	1		0	0	0	4	0	1	1	3	3		99	1-Prematurity	0	10	10	1-Discharged home alive	10		1-Prematurity
3	0	1.87	0	24	3	7	2	2			1		0	0	0	3	0	1	1	2	1	1.8	0	4-Infection	0	13	10	1-Discharged home alive	28	2.28	4-Infection
0	0	3.19	1	23	3	7	4	4	40	6	1		1	0	0	2	0	0	1	1	0	3.1	2	3-Birth asphyxia	0	10	10	1-Discharged home alive	11	3.47	3-Birth asphyxia
0	0	2.17	1	23	4	7	2	2			77		1	0	0	2	0	1	1	1	1	2.17	0	1-Prematurity	0	10	10	1-Discharged home alive	11	1.85	1-Prematurity
0	0	1.42	0	27	2	7	5	5	29		1		0	0	1	2	0	0	1	1	1	1.2	0	1-Prematurity	0	10	10	1-Discharged home alive	20	1.59	1-Prematurity
0	0	3.16	0	24	2	7	2	1			1		0	0	1	3	0	0	1	2	1		0	2-Respiratory distress	0	10	10	1-Discharged home alive	10	3.2	4-Infection
1	0	3.12	0	23	2	5	1	1			77		0	1	1	5	0	0	1	2	1	3.1	0	3-Birth asphyxia	1	11	10	3-Died				12	4-Infection
3	0	2.58	0	17	2	8	1	1			1		0	0	0	3	1	1	1	2	1	3.4	0	3-Birth asphyxia	0	13	10	1-Discharged home alive	13	3.21	4-Infection
1	0	3.3	0	26	1	5	3	3	38		1		0	0	1	4	0	1	1	1	1	2.8	0	4-Infection	0	11	10	1-Discharged home alive	11	2.93	4-Infection
0	0	.95	1	25	1	5	4	4	27	0	1		1	0	1	3	1	1	1	4	3		0	1-Prematurity	0	10	10	3-Died				10	1-Prematurity
0	0	.79	1	18	2	5	1	1			1		0	0	1		0	1	1	4	1		0	1-Prematurity	0	10	10	3-Died				10	1-Prematurity
0	0	1.76	0	35	2	8	5	4	31	4	1		0	0	1	4	1	0	1	1	0	1.8	2	1-Prematurity	0	10	10	1-Discharged home alive	10	1.61	1-Prematurity
0	0	2.07	0	27	4	5	3	3	37	6	1		0	0	1	5	0	0	1	2	1	2	0	4-Infection	0	10	10	1-Discharged home alive	11	1.92	1-Prematurity
0	0	2.06	0	23	1	7	2	2			77		0	0	1	2	1	0	2	1	1	2	0	1-Prematurity	0	10	10	1-Discharged home alive	11	1.93	1-Prematurity
0	0	1.98	0	23	1	7	2	2	34		99		0	0	1	2	1	1	2	1	1		0	1-Prematurity	0	10	10	1-Discharged home alive	11	1.75	1-Prematurity
7	0	3.35	0	22	1	5	4	4			77		0	0	0	4	1	0	1	4	3		0	4-Infection	0	17	10	1-Discharged home alive	18	3.74	4-Infection
21	1	2.43	1	23	2	5	2	2			77		0	0	0	2	0	1	1	1	1	2.1	0	2-Respiratory distress	1	31	10	3-Died				32	2-Respiratory distress
1	0	1.64	0	21	2	8	1	1	37	1	1	39	0	0	0	5	0	0	1	2	1	1.4	0	4-Infection	0	11	10	1-Discharged home alive	11	2.02	4-Infection
0	0	1.56	0	18	2	4	1	1			77		0	0	1	1	0	0	1	2	1	1.56	0	1-Prematurity	0	10	10	1-Discharged home alive	34	1.54	1-Prematurity
0	0	1.94	0	18	2	8	1	1			2		0	0	1	2	0	0	1	2	1		0	1-Prematurity	0	10	10	1-Discharged home alive	10	1.78	1-Prematurity
0	0	2.98	0	40	3	7	7	6	31	4	1		0	0	1	3	0	0	1	2	1	3.5	0	9-Other (specify)	0	10	10	1-Discharged home alive	11	2.81	4-Infection
0	0	1.62	0	18	2	5	1	1	32	4	1		0	0	1		0	1	1	2	1		0	1-Prematurity	0	10	10	1-Discharged home alive	11	1.59	1-Prematurity
0	0	2.32	0	28	1	5	6	2	36	6	1		0	0	1	3	1	1	1	1	1	2.1	0	1-Prematurity	0	10	10	1-Discharged home alive	11	2.02	1-Prematurity
0	0	2.06	0	20	4	7	1	2			77		0	0	0	3	0	0	2	1	0	2.15	2	2-Respiratory distress	0	10	10	1-Discharged home alive	11	1.94	6-Low birth weight
0	0	2.38	0	27	4	8	4	3	34		1		0	0	1	3	0	0	2	1	1	2.4	0	1-Prematurity	0	10	10	1-Discharged home alive	11	2.16	1-Prematurity
0	0	2.64	0	27	2	4	3	3	39	2	1		0	0	1	2	0	0	1	2	1	2.5	0	3-Birth asphyxia	0	10	10	1-Discharged home alive	10	2.52	3-Birth asphyxia
1	0	1.87	0	23	3	5	3	3	34	5	1		0	0	1	1	0	0	1	2	1	2.3	0	1-Prematurity	0	11	10	1-Discharged home alive	11	1.84	1-Prematurity
0	0	2.14	0	16	1	5	1	1	33	3	1		0	0	0	3	1	1	1	1	1	2.1	0	1-Prematurity	0	10	10	1-Discharged home alive	10	2.18	1-Prematurity
18	0	3.1	0	25	1	8	3	3	42	6	1		0	0	0	3	0	1	1	2	1		0	4-Infection	0	28	10	1-Discharged home alive	36	3.25	4-Infection
0	0	1.26	1	18	2	5	7	2	29	5	1		0	0	0	4	0	0	2	1	1	1.26	0	1-Prematurity	0	10	10	2-Referred						1
0	0	3.11	0	20	1	5	2	1	39	0	1		0	0	0	4	1	1	1	1	1	3.2	0	4-Infection	0	10	10	1-Discharged home alive	11	3.23	4-Infection
0	0	2.15	0	26	1	7	4	3	33		1		0	0	0	2	0	0	1	4	3		0	1-Prematurity	0	10	10	1-Discharged home alive	11	2.02	1-Prematurity
0	0	3.02	0		1	5	6	4	37	3	1		0	0	0	1	1	0	1	1	1	3	0	3-Birth asphyxia	0	10	10	1-Discharged home alive	10	2.98	4-Infection
0	0	1.6	0	23	1	4	3	2			99		0	0	1	1	0	0	1	2	1	1.7	0	1-Prematurity	0	10	10	1-Discharged home alive	14	1.65	4-Infection
0	0	1.97	0	33	2	5	6	3	36		99		0	0	0	2	1	1	1	1	1	2	0	1-Prematurity	0	10	10	1-Discharged home alive	11	2.08	1-Prematurity
0	0	1.66	0	16	2	7	1	1			99		0	0	1	3	0	1	1	2	1	1.5	0	1-Prematurity	0	10	10	1-Discharged home alive	10	1.62	1-Prematurity
0	0	1.95	0	24	1	5	4	4	38		1		0	0	0	6	1	1	1	1	0	2	0	6-Low birth weight	0	10	10	1-Discharged home alive	11		1-Prematurity
1	0	3.4	0	23	4	5	1	1	39	2	1		0	0	0	3	0	0	1	2	1	3	0	3-Birth asphyxia	0	11	10	1-Discharged home alive	12	3.8	3-Birth asphyxia
0	0	2.12	1	26	1	8	3	2	38		2		0	0	0	5	1	0	2	1	0	2.2	2	1-Prematurity	0	10	10	1-Discharged home alive	9	1.84	1-Prematurity
0	0	2.18	0	27	2	5	1	1	36		99		0	0	0	4	1	0	1	1	1	2.6	0	5-Hypoglycemia	0	10	10	1-Discharged home alive	10	2.32	5-Hypoglycemia
0	0	3.32	0	21	2	4	2	2			77		0	0	0	5	0	0	1	2	1	3.3	0	3-Birth asphyxia	0	10	10	1-Discharged home alive	10	3.32	3-Birth asphyxia
14	0	3.05	0	26	1	5	4	4	42	0	1		0	0	0	2	1	1	1	3	3		0	4-Infection	0	24	10	1-Discharged home alive	25	3.14	4-Infection
1	0	3.79	0	19	2	4	1	1			77		0	0	0	6	0	1	1	2	1	3.3	0	7-Birth trauma	0	11	10	1-Discharged home alive	14	4.05	3-Birth asphyxia
0	0	1.88	0	42	2	5	8	7			77		0	0	1	2	0	1	1	1	1	1.8	0	1-Prematurity	0	10	10	1-Discharged home alive	11	1.74	1-Prematurity
2	0	2.12	0	20	1	8	1	1	39		1		0	0	0	3	1	0	1	2	1		0	3-Birth asphyxia	0	12	10	1-Discharged home alive	13	2.25	3-Birth asphyxia
0	0	2.21	0	18	2	8	1	2	36		1		0	0	0	5	0	1	2	1	1	2.1	0	1-Prematurity	0	10	10	1-Discharged home alive	11	2.19	1-Prematurity
0	0	2.6	0	18	1	4	2	1	41	2	1		0	0	0		0	1	1	1	0	2.7	2	4-Infection	0	10	10	1-Discharged home alive	8	2.78	3-Birth asphyxia
0	0	1.81	0	20	2	4	1	1	36	0	1		0	0	1	5	0	1	2	2	1	1.7	0	1-Prematurity	0	10	10	1-Discharged home alive	10	1.7	1-Prematurity
0	0	3.5	0	28	2	5	4	4	37	1	1		0	0	0	3	0	0	1	2	1	3.5	0	3-Birth asphyxia	0	10	10	1-Discharged home alive	10	3.3	3-Birth asphyxia
0	0	2.23	0	20	1	8	4	2	35		99		0	0	1	2	1	0	1	1	1	2.2	0	1-Prematurity	0	10	10	1-Discharged home alive	11	2.16	1-Prematurity
1	0	2.92	0	25	2	5	5	5	40	3	1		0	0	0	3	0	1	1	1	0	3.5	2	4-Infection	0	11	10	1-Discharged home alive	12	3.24	4-Infection
0	0	2.86	0	27	1	4	2	3	30	2	1		0	0	0	2	0	0	2	1	0	2.4	2	1-Prematurity	0	10	10	1-Discharged home alive	11	2.02	1-Prematurity
1	0	2.69	0	22	1	5	1	1	39	3	1		0	0	0	1	0	0	1	1	1	2.6	2	4-Infection	0	11	10	1-Discharged home alive	11	2.83	4-Infection
42	0	3.02	1	37	2	8	3	3	30	5	1		1	0	0	2	0	0	2	2	1		0	4-Infection	0	52	10	2-Referred						1
0	0	1.95	0	20	1	99	1	1	34		3		0	0	0		99	0	1	1	1	1.9	0	1-Prematurity	0	10	10	1-Discharged home alive	10	1.97	1-Prematurity
0	0	1.67	1	21	3	5	2	1	33	5	1		1	0	0	3	0	0	1	1	1	1.8	0	1-Prematurity	0	10	10	1-Discharged home alive	10	1.83	1-Prematurity
0	0	1.76	0	35	3	5	4	3	29	5	1		0	0	1	3	0	0	1	1	0	1.7	2	1-Prematurity	0	10	10	1-Discharged home alive	10	1.62	1-Prematurity
0	0	1.83	1	23	2	4	6	7	35		2		1	0	0		0	1	2	1	1	1.83	0	1-Prematurity	0	10	10	1-Discharged home alive	11	1.72	1-Prematurity
0	0	1.93	1	23	2	4		7	35		2		1	0	0	0	0	1	2	1	1	1.93	0	1-Prematurity	0	10	10	1-Discharged home alive	11	1.77	1-Prematurity
0	0	1.78	0	36	2	4	6	5	30	1	1		0	0	1	2	0	1	1	1	1	1.7	0	1-Prematurity	0	10	10	1-Discharged home alive	11	1.74	1-Prematurity
7	0	3.32	0	30	1	1	3	2	39	2	1		0	0	1	4	1	0	1	1	1	3.8	0	4-Infection	0	17	10	1-Discharged home alive	11	3.66	4-Infection
0	0	2.7	0	23	2	5	5	2			77		0	0	0	4	99	0	1	1	1	2.7	0	3-Birth asphyxia	0	10	10	1-Discharged home alive	11	3.02	3-Birth asphyxia
0	0	3.76	0	39	2	8	7	7	42		1		0	0	1	3	0	0	1	1	1	3.7	0	3-Birth asphyxia	0	10	10	1-Discharged home alive	11	3.43	3-Birth asphyxia
1	0	3.5	0	21	2	5					77		0	0	0	6	0	0	1	2	1	3.6	0	3-Birth asphyxia	0	11	10	1-Discharged home alive	12	2.74	3-Birth asphyxia
0	0	1.9	0	28	1	4	7	7	36	3	1		0	0	0	2	0	1	1	2	1	1.8	0	1-Prematurity	0	10	10	1-Discharged home alive	10	2.15	1-Prematurity
0	0	2.26	0	15	1	1	1	1	35		99		0	0	0	2	1	1	1	1	1	2.2	0	4-Infection	0	10	10	1-Discharged home alive	11	2.27	1-Prematurity
1	0	3.25	0	18	4	8	1	1			77		0	0	1	3	0	1	1	2	1	3.5	0	4-Infection	0	11	10	1-Discharged home alive	12	3.52	4-Infection
0	0	2.18	0	28	4	8	5	3			99		0	0	1	3	0	0	1	2	1	2.2	0	2-Respiratory distress	0	10	10	1-Discharged home alive	10	2.15	6-Low birth weight
0	0	3.43	0	34	2	4	1	1	42	4	1		0	0	0	5	0	1	1	1	0	3.5	2	9-Other (specify)	0	10	10	1-Discharged home alive	11	3.07	4-Infection
0	0	1.57	0	21	2	5	2	2			99		0	0	1	3	0	0	2	1	1	1.6	0	1-Prematurity	0	10	10	1-Discharged home alive	11	1.65	1-Prematurity
0	0	1.52	0	21	2	5	2	2			99		0	0	1	3	0	0	2	1	1	1.5	0	1-Prematurity	0	10	10	1-Discharged home alive	11	1.5	1-Prematurity
0	0	2.02	0		1	4	2	1			77		0	0	1	3	0	1	2	1	0	2.1	2	1-Prematurity	0	10	10	1-Discharged home alive	11	2.08	1-Prematurity
4	0	2.61	0	17	3	5	1	1			77		0	0	0	3	0	0	1	2	1	3.5	0	3-Birth asphyxia	0	15	11	1-Discharged home alive	16	3.13	3-Birth asphyxia
2	0	3.3	0	26	2	7	2	2	42	3	1		0	0	0	4	0	0	1	2	1	3.3	0	3-Birth asphyxia	0	13	11	1-Discharged home alive	13	3.42	3-Birth asphyxia
0	0	1.92	0	26	2	4	6	4			77		1	0	1	3	1	1	1	2	0	1.8	2	1-Prematurity	0	11	11	1-Discharged home alive	11	1.78	1-Prematurity
0	0	2.67	0	27	3	4	5	5	41		1		0	0	0	5	0	1	1	1	0	2.6	0	3-Birth asphyxia	0	11	11	1-Discharged home alive	12	2.58	3-Birth asphyxia
2	0	2.83	0	21	3	5	2	2	39		1		0	0	1	4	0	0	1	2	1	2.9	0	4-Infection	1	13	11	1-Discharged home alive	39	2.8	4-Infection
1	0	2.82	0	36	3	5	6	4	36		1		0	0	0	2	0	0	1	1	1	2.8	0	4-Infection	0	12	11	1-Discharged home alive	13	2.52	4-Infection
1	0	2.05	0	19	2	5	1	1			77		0	0	0	2	0	1	1	2	1		0	8-Congenital anomaly (specify)	0	12	11	2-Referred						2
0	0	2.21	1	23	2	8	3	2	38	4	1		1	0	1	3	99	0	1	2	1	2.5	0	9-Other (specify)	0	11	11	1-Discharged home alive	12	2.09	1-Prematurity
0	0	3.95	0	24	1	5					1		0	0	1	1	0	0	1	1	1	3.9	0	4-Infection	0	11	11	1-Discharged home alive	11	3.44	4-Infection
1	0	3.2	0	36	1	4	7	7	40	1	1		0	0	0	4	1	1	1	2	1	3.3	0	3-Birth asphyxia	0	12	11	3-Died				12	3-Birth asphyxia
0	0	1.9	0	19	2	5	1	1	33	5	1		0	0	0	4	0	1	1	2	1	2	0	1-Prematurity	0	11	11	1-Discharged home alive	10	1.85	1-Prematurity
1	0	1.99	0	33	2	8	3	4	35		99		0	0	1	4	1	0	2	2	1	1.2	0	1-Prematurity	0	12	11	1-Discharged home alive	13	2.1	1-Prematurity
11	0	1.69	0	36	3	5	6	6	39	3	1		0	0	0	3	0	1	1	2	1		0	6-Low birth weight	0	22	11	1-Discharged home alive	20	2.02	6-Low birth weight
0	0	1.89	0	15	3	8	1	1	36	1	1		0	0	0	3	0	0	1	2	1	2	0	1-Prematurity	0	11	11	1-Discharged home alive	6	1.76	1-Prematurity
0	0	2.66	0	19	2	4	1	1			1		0	0	1	3	0	1	1	2	0	2.7	2	3-Birth asphyxia	0	11	11	1-Discharged home alive	11	2.69	4-Infection
0	0	3.55	0	20	1	5	4	3			77		0	0	0	6	0	0	1	2	1	3.7	0	9-Other (specify)	0	11	11	1-Discharged home alive	12	3.69	4-Infection
0	0	1.68	1	29	3	8	1	1	32	4	1		0	0	0	6	0	1	2	1	0	1.6	2	1-Prematurity	0	11	11	1-Discharged home alive	12	1.52	1-Prematurity
0	0	1.66	0	18	2	4	1	1	34	5	1		0	0	1	4	0	0	2	1	0	1.7	2	1-Prematurity	0	11	11	1-Discharged home alive	11	1.51	1-Prematurity
0	0	1.6	0	17	2	5	1	1	32	6	1		0	0	0	3	0	1	1	4	2		0	1-Prematurity	0	11	11	1-Discharged home alive	11	1.58	1-Prematurity
0	0	2.27	0	25	2	5	4	3	37	0	1		0	0	0	3	0	1	1	1	1	2.2	0	1-Prematurity	0	11	11	1-Discharged home alive	17	2.43	1-Prematurity
0	0	3.32	0	32	1	4	5	6			77		1	0	0	3	0	1	1	4	4		0	4-Infection	0	11	11	1-Discharged home alive	12	3.67	4-Infection
1	0	3.37	0	24	4	5	4	3			1		0	0	0	3	0	0	1	1	1	3.5	0	9-Other (specify)	0	12	11	1-Discharged home alive	13	4.12	4-Infection
2	0	2.95	0	17	2	4	1	1			2		0	0	0	5	0	1	1	2	0	2.52	2	3-Birth asphyxia	0	13	11	1-Discharged home alive	13	3.21	3-Birth asphyxia
0	0	1.7	0	19	4	4	2	3	33	4	1		0	0	0	1	1	0	2	2	1	1.6	0	1-Prematurity	0	11	11	1-Discharged home alive	11	1.73	1-Prematurity
0	0	1.9	0	19	4	4	2	3	37	4	1		0	0	1	1	0	0	2	2	1	2	0	1-Prematurity	0	11	11	1-Discharged home alive	11	1.88	1-Prematurity
0	0	1.8	0	20	2	7	2	2	33	3	1		0	0	1	4	0	0	1	2	1	2	0	1-Prematurity	0	11	11	1-Discharged home alive	12	1.82	1-Prematurity
0	0	2.33	0	35	4	4	3	2			77		0	0	1	2	0	0	1	2	0	4	2	3-Birth asphyxia	0	11	11	1-Discharged home alive	12	2.26	3-Birth asphyxia
1	0	2.31	0	18	2	5	2	2			77		1	0	0	5	0	1	1	2	1	2.3	0	3-Birth asphyxia	0	12	11	2-Referred						1
0	0	1.66	0	24	3	5	1	1			1		0	0	0		0	0	1	3	3		0	1-Prematurity	0	11	11	1-Discharged home alive	11	1.79	1-Prematurity
0	0	2.11	0	22	2	1	2	2	32		99		0	0	1		0	0	1	1	0	2.2	2	3-Birth asphyxia	0	11	11	1-Discharged home alive	11	2.12	1-Prematurity
0	0	1.81	0	23	2	5	3	3			1		0	0	1	2	0	0	1	2	1		0	1-Prematurity	0	11	11	1-Discharged home alive	11	1.66	1-Prematurity
0	0	2.03	0		1	5	5	5			77	37	0	0	0	4	1	1	1	1	1	2	0	1-Prematurity	0	11	11	1-Discharged home alive	12	2.16	1-Prematurity
0	0	3.4	0	24	1	5	3	3	40		1		0	0	0	5	1	1	1	1	1		0	3-Birth asphyxia	0	11	11	1-Discharged home alive	12	3.33	3-Birth asphyxia
0	0	1.81	0	30	4	99	5	4			99		0	0	1	2	0	1	2	1	0	1.8	0	1-Prematurity	0	11	11	1-Discharged home alive	11	1.87	1-Prematurity
5	0	2.14	0	29	2	5	3	3			77		0	0	1	4	0	0	1	2	0	2.3	2	4-Infection	0	16	11	1-Discharged home alive	16	2.2	4-Infection
5	0	2.61	0	27	2	7	1	1	38	5	1		0	0	0	5	1	0	1	1	0	2.7	2	4-Infection	0	16	11	1-Discharged home alive	17	2.92	4-Infection
4	0	3.15	0	26	3	5	3	2	45		1		0	0	0	4	0	0	1	2	1	4.5	0	4-Infection	0	15	11	1-Discharged home alive	15	3.79	3-Birth asphyxia
0	0	1.79	1	22	2	5	2	2	32		1		1	0	1	1	0	0	1	1	1		0	1-Prematurity	0	11	11	2-Referred						2
2	0	1.54	0	23	4	7	2	3	33		1		0	0	1	3	0	0	2	2	1	1.7	0	1-Prematurity	0	13	11	1-Discharged home alive	14	1.66	1-Prematurity
2	0	1.47	0	23	4	7	2	3	33		1		0	0	1	3	0	0	2	2	1	1.7	0	1-Prematurity	0	13	11	1-Discharged home alive	14	1.56	4-Infection
0	0	1.55	0	25	2	5	3	2			77		0	0	0	1	0	1	1	1	1	1.5	0	1-Prematurity	0	11	11	1-Discharged home alive	12	1.56	1-Prematurity
0	0	1.52	0	36	2	8	5	5			77		0	0	0	1	0	1	1	1	0	1.52	2	1-Prematurity	0	11	11	1-Discharged home alive	12	1.62	1-Prematurity
0	0	3.37	0	19	2	5	1	1			77		0	0	0	4	0	0	1	2	1	3.3	0	3-Birth asphyxia	0	11	11	1-Discharged home alive	12	3.31	3-Birth asphyxia
0	0	3.14	0	28	2	8	3	3			1		0	0	1	5	0	0	1	2	1		0	3-Birth asphyxia	0	11	11	1-Discharged home alive	12	3.29	3-Birth asphyxia
0	0	1.73	0	30	2	8	6	6			77		0	0	1	2	0	1	2	1	0	1.8	2	1-Prematurity	0	11	11	1-Discharged home alive	12	1.65	1-Prematurity
0	0	2.37	0	24	3	5	2	3			77		0	0	1	3	0	0	2	1	1	2.3	0	1-Prematurity	0	11	11	1-Discharged home alive	12	2.15	4-Infection
0	0	1.64	0	30	2	5	6	5	31	4	1		0	0	0	2	0	1	1	1	1	1.6	0	1-Prematurity	0	11	11	1-Discharged home alive	12	1.59	1-Prematurity
0	0	2.3	0	18	1	5	1	1			77		0	0	0	5	1	0	1	1	1	2.4	0	4-Infection	0	11	11	1-Discharged home alive	14	2.5	4-Infection
0	0	1.49	0	18	2	5	1	1			77	39	0	0	0	1	0	1	1	4	4		0	1-Prematurity	1	11	11	1-Discharged home alive	12	1.5	6-Low birth weight
1	0	3.22	0	22	2	5	2	2			77		0	0	0	4	0	1	1	4	3		0	4-Infection	0	12	11	1-Discharged home alive	12	3.67	4-Infection
0	0	2.1	0	25	3	7	2	2	32		99		0	0	1	3	0	0	1	1	1	2.1	0	1-Prematurity	0	11	11	1-Discharged home alive	11	2.14	9-Other
1	0	2.92	0	32	4	4	1	1			99		0	0	1	3	0	0	1	2	1	2.9	0	3-Birth asphyxia	0	12	11	1-Discharged home alive	12	3.08	3-Birth asphyxia
1	0	2.5	0	26	1	4	2	2	39		1		1	0	0		0	1	1	2	1	2.56	0	3-Birth asphyxia	0	12	11	3-Died				12	3-Birth asphyxia
0	0	1.7	0	20	2	8	3	3	36		99	36	0	0	1	2	0	0	2	1	1	1.77	0	1-Prematurity	0	11	11	1-Discharged home alive	12	1.86	1-Prematurity
0	0	2.09	0	20	2	8	3	3	36		99		0	0	1	2	0	0	2	1	1	2.1	0	1-Prematurity	0	11	11	1-Discharged home alive	12	2.08	1-Prematurity
0	0	1.96	0	19	1	5	2	2			99		0	0	1	4	0	0	1	1	1		0	1-Prematurity	0	11	11	1-Discharged home alive	12	2.05	1-Prematurity
21	0	3.93	0	17	2	4	1	1			99		0	0	1	5	0	0	1	2	1	3.5	0	4-Infection	0	32	11	1-Discharged home alive	32	3.97	4-Infection
0	0	2.2	0	24	2	8	1	2	34	1	1		0	0	0	4	0	0	2	1	0	2.4	2	1-Prematurity	0	11	11	1-Discharged home alive	12	2.1	1-Prematurity
5	0	2.43	0	18	2	2	1	1			77		0	0	1	2	0	0	1	2	1	3.2	0	4-Infection	0	16	11	1-Discharged home alive	17	3.03	4-Infection
0	0	2.72	0	23	1	5	1	1	38	0	1		0	0	1	3	0	0	1	1	1		0	4-Infection	0	11	11	1-Discharged home alive	12	3.07	3-Birth asphyxia
1	0	3.81	0	23	1	5	3	2	41	0	1		0	0	1	3	0	0	1	2	1		0	4-Infection	0	12	11	1-Discharged home alive	12	4.31	4-Infection
2	0	3.52	0	30	1	1	7	7			2		0	0	1	2	0	0	1	2	1	3.8	0	4-Infection	0	13	11	1-Discharged home alive	13	4.01	4-Infection
0	0	3.05	0	23	2	8	1	2	38	4	1		0	0	0	3	0	0	2	1	1	2.2	0	6-Low birth weight	0	11	11	1-Discharged home alive	12	2.07	6-Low birth weight
0	0	2.26	0	23	2	8	1	2	38	4	1		0	0	0	3	0	0	2	1	1	2.2	0	6-Low birth weight	0	11	11	1-Discharged home alive	12	2.32	6-Low birth weight
8	0	2.61	0	22	1	5	2	1			99		0	0	1	2	0	0	1	2	1	2.6	0	4-Infection	0	19	11	1-Discharged home alive	14	2.9	9-Other
0	0	1.97	1	30	1	5	6	5			77		1	0	1	2	0	1	1	2	1		0	1-Prematurity	0	11	11	1-Discharged home alive	12	1.89	1-Prematurity
0	0	1.57	0	33	2	5	8	5			77		0	0	1		0	0	1	1	1	1.57	0	1-Prematurity	0	11	11	1-Discharged home alive	12	1.76	1-Prematurity
0	0	2.24	0	27	1	5	3	3	38		1		0	0	0	1	0	0	1	2	1		0	1-Prematurity	0	11	11	1-Discharged home alive	12	2.19	6-Low birth weight
0	0	1.41	0	23	1	5	4	4	28		99		0	0	0	4	0	1	1	1	1	1.4	0	1-Prematurity	0	11	11	1-Discharged home alive	12	1.51	1-Prematurity
9	1	1.99	0	19		5	1	2			1		0	0	0	5	1	0	2	1	1	1.9	0	1-Prematurity	0	20	11	1-Discharged home alive	21	2.05	4-Infection
0	0	3.2	0	22	1	4	3	3	38		1		0	0	0	5	0	0	1	2	1	3.23	0	3-Birth asphyxia	0	11	11	1-Discharged home alive	22	3.37	3-Birth asphyxia
0	0	1.78	0	33	1	5	7	6	37	6	1		0	0	1	4	0	0	1	1	0	1.8	2	3-Birth asphyxia	0	11	11	1-Discharged home alive	12	1.87	6-Low birth weight
0	0	1.89	0	21	2	4	2	2			77		1	0	1	3	0	0	1	4	4		0	1-Prematurity	0	12	12	1-Discharged home alive	12	1.78	1-Prematurity
0	0	1.69	0	18	3	7	3	2	33		1		0	0	1	3	0	1	1	2	1	1.9	0	1-Prematurity	0	12	12	1-Discharged home alive	12	1.56	1-Prematurity
8	0	1.88	0		1	5	1	1	36	5	1		0	0	1	3	0	0	1	2	1	2.3	0	1-Prematurity	0	20	12	1-Discharged home alive	20	2.02	4-Infection
0	0	1.78	1	24	2	8	3	3			99		1	0	0	4	0	0	1	2	1	1.78	0	1-Prematurity	0	12	12	1-Discharged home alive	12	1.61	6-Low birth weight
2	0	2.6	0	17	3	4	1	1	39	5	1		0	0	1	4	0	0	1	2	1	2.8	0	4-Infection	0	14	12	1-Discharged home alive	12	2.95	3-Birth asphyxia
0	0	1.49	0	29	2	8	3	3			77		0	0	0	2	1	1	1	1	1	1.5	0	1-Prematurity	0	12	12	1-Discharged home alive	13	1.53	1-Prematurity
0	0	1.43	0	17	2	5	1	1			1		0	0	1	3	0	0	1	2	1	1.3	0	1-Prematurity	0	12	12	1-Discharged home alive	12	1.51	1-Prematurity
0	0	2.4	1	27	2	5	3	3	36	3	1		1	0	1	3	0	1	1	1	1	2.4	0	1-Prematurity	0	12	12	1-Discharged home alive	12	2.4	1-Prematurity
1	0	2.5	0	29	3	7	2	1			77		0	0	0	3	0	1	1	2	1	3.3	0	4-Infection	0	13	12	1-Discharged home alive	13	2.63	4-Infection
0	0	1.84	0	22	3	4	1	2	36		1		0	0	0	2	0	0	2	2	1	2	0	1-Prematurity	0	12	12	1-Discharged home alive	14	1.86	1-Prematurity
0	0	2.18	0	34	1	5	9	8			77		0	0	0	2	1	1	1	1	1	2.2	0	1-Prematurity	0	12	12	1-Discharged home alive	12	2.05	1-Prematurity
0	0	1.84	0	18	2	5	1	1			77		0	0	0	2	0	0	1	2	1	2	0	1-Prematurity	0	12	12	1-Discharged home alive	13	1.83	1-Prematurity
0	0	2.68	0	18	1	5	1	1	43	1	1		0	0	1	3	0	0	1	2	1	2.87	0	3-Birth asphyxia	0	12	12	1-Discharged home alive	13	3.02	3-Birth asphyxia
0	0	1.83	0	33	2	5	5	5	33	4	1		0	0	1	2	0	0	1	2	1	1.8	0	1-Prematurity	0	12	12	1-Discharged home alive	12	1.83	1-Prematurity
0	0	1.65	1	25	1	5	2	2	33	0	1		1	0	0	2	0	0	1	1	0	1.6	2	1-Prematurity	0	12	12	1-Discharged home alive	13	1.53	1-Prematurity
0	0	2.46	0	23	4	4	1	1			77		0	0	0	4	0	0	1	1	0	2.6	2	1-Prematurity	0	12	12	1-Discharged home alive	12	2.7	1-Prematurity
0	0	3.04	0	23	1	5	2	1			1		0	0	0	4	0	0	1	1	0	3	2	3-Birth asphyxia	0	12	12	1-Discharged home alive	13	3.25	3-Birth asphyxia
0	0	2.445	0	19	2	4	1	1	33	1	1		0	0	1	4	0	1	1	2	1	2.5	0	2-Respiratory distress	0	12	12	1-Discharged home alive	12	2.42	2-Respiratory distress
0	0	3.2	0	17	2	8	1	1	39	6	1		0	0	0	3	0	0	1	2	1	3.5	0	3-Birth asphyxia	0	12	12	1-Discharged home alive	12	3.35	3-Birth asphyxia
3	0	2.78	0	17	2	8	1	1			1		0	0	1	4	0	0	1	2	0		2	3-Birth asphyxia	0	15	12	1-Discharged home alive	15	3.17	3-Birth asphyxia
0	0	2.01	0	27	2	8	3	2	34	6	1		0	0	0	3	1	0	1	2	1	2.6	0	1-Prematurity	0	12	12	1-Discharged home alive	12	1.97	1-Prematurity
0	0	2.56	0	19	1	5	1	1	35	2	1		0	0	0	5	0	0	1	1	1	2.6	0	9-Other (specify)	0	12	12	1-Discharged home alive	14	3.17	4-Infection
1	0	1.76	0	18	4	5	2	1	39	3	1		0	0	1	1	0	0	1	2	1	1.9	0	1-Prematurity	0	13	12	1-Discharged home alive	14	2.35	4-Infection
1	0	1.48	0	20	2	7	2	4	33		1		0	0	1	2	0	1	2	1	1	1.1	0	1-Prematurity	0	13	12	1-Discharged home alive	13	1.61	1-Prematurity
0	0	2.01	0		2	5	4	4	34		1		0	0	0	2	0	0	2	1	1	2	0	1-Prematurity	0	12	12	1-Discharged home alive	13	2.12	6-Low birth weight
0	0	2.9	0	33	3	5	7	6			99		0	0	0		0	1	1	2	0		0	3-Birth asphyxia	0	12	12	1-Discharged home alive	13	2.92	3-Birth asphyxia
4	0	1.32	0	26	1	5	5	3			99		0	0	1	2	0	1	1	2	1		0	1-Prematurity	0	16	12	1-Discharged home alive	17	1.54	1-Prematurity
1	0	1.67	0	20	2	8	1	1	31	2	1		0	0	1	1	0	0	1	2	1		0	1-Prematurity	0	13	12	1-Discharged home alive	14	1.76	1-Prematurity
0	0	2.86	0	23	4	5	1	1	39	2	1		0	0	1	3	0	0	1	2	1		0	3-Birth asphyxia	0	12	12	1-Discharged home alive	10	3.02	3-Birth asphyxia
0	0	1.7	0	17	4	8	1	2			77		0	0	1	1	0	0	2	4	3		0	1-Prematurity	0	12	12	1-Discharged home alive	13	1.53	1-Prematurity
15	0	3.92	0	17	1	5	1	1	39	3	1		0	0	0	4	0	0	1	1	1	3.5	0	4-Infection	0	27	12	1-Discharged home alive	27	4.51	4-Infection
0	0	1.93	0	24	3	5	2	3			1		0	0	1	3	0	0	2	1	1	1.9	0	1-Prematurity	0	12	12	1-Discharged home alive	13	1.79	1-Prematurity
0	0	2.06	0	30	2	5	4	4	35	4	1		0	0	1	5	0	1	1	1	1	2	0	1-Prematurity	0	12	12	1-Discharged home alive	6	2.231	1-Prematurity
1	0	2.53	0	21	1	4	2	1	42	4	1		0	0	0	3	0	0	1	2	0	2.8	2	3-Birth asphyxia	0	13	12	1-Discharged home alive	14	2.97	3-Birth asphyxia
2	0	2.1	0	22	3	8	2	1	35	4	1		0	0	0	5	0	0	1	2	1	2.5	0	9-Other (specify)	1	14	12	1-Discharged home alive	13	2.25	9-Other
0	0	1.73	1	33	3	7	7	6	36	4	1		1	0	0	7	0	0	1	2	1	2.2	0	1-Prematurity	0	12	12	1-Discharged home alive	13	1.56	1-Prematurity
0	0	1.85	0	24	2	5	4	2			99		0	0	1	3	0	0	1	1	1	1.83	0	1-Prematurity	0	12	12	1-Discharged home alive	12	1.82	1-Prematurity
0	0	2.25	1	29	2	4	5	5			99		0	0	0	4	0	1	1	2	1	2.6	0	1-Prematurity	0	12	12	1-Discharged home alive	12	2.15	1-Prematurity
0	0	1.61	0	17	2	5	1	1	30		1		0	0	0	3	0	1	1	1	1	1.6	0	1-Prematurity	0	12	12	1-Discharged home alive	13	1.68	1-Prematurity
2	0	2.53	0	20	3	5	1	1	37	0	1		0	0	0	3	0	0	1	2	1	2.5	0	3-Birth asphyxia	0	14	12	1-Discharged home alive	15	2.8	4-Infection
1	0	1.6	0	20	2	5	2	2			77		0	0	1	3	0	1	1	2	1	2.6	0	1-Prematurity	0	13	12	1-Discharged home alive	14	1.9	4-Infection
0	0	3.46	0	22	1	5	4	3	39	5	1		0	0	0	2	0	0	1	2	1		0	3-Birth asphyxia	0	12	12	1-Discharged home alive	12	3.45	3-Birth asphyxia
0	0	2.77	0	17	1	4	1	1			77		0	0	1	4	0	0	1	2	1	2.9	0	3-Birth asphyxia	0	12	12	1-Discharged home alive	13	3.06	3-Birth asphyxia
6	0	2.39	0	17	1	5	1	1	36	6	1		0	0	1	5	0	0	1	2	1	3.2	0	9-Other (specify)	0	18	12	1-Discharged home alive	18	2.77	9-Other
0	0	2.27	0	35	2	8	6	5	34	2	1		0	0	1	2	1	1	1	1	1	2.2	0	1-Prematurity	0	12	12	1-Discharged home alive	13	2.2	1-Prematurity
0	0	2	0	29	1	5	3	3			1		0	0	1	4	0	1	1	1	1	2.2	0	1-Prematurity	0	12	12	1-Discharged home alive	13	2.32	1-Prematurity
0	0	3.62	1	21	4	7	1	1			77		1	0	0	4	0	0	1	1	0	3.6	2	3-Birth asphyxia	0	12	12	1-Discharged home alive	12	3.62	3-Birth asphyxia
0	0	2.73	0	29	2	5	3	3	38	6	1		0	0	1	4	1	0	1	2	1		0	3-Birth asphyxia	0	12	12	1-Discharged home alive	12	2.76	3-Birth asphyxia
0	0	2	0	20	1	5	1	2			2		0	0	1	4	1	0	2	1	1	2	0	1-Prematurity	0	12	12	1-Discharged home alive	3	1.97	1-Prematurity
0	0	2.22	0	20	1	5	1	2			77		0	0	1	4	1	0	2	1	1	2.2	0	1-Prematurity	0	12	12	1-Discharged home alive	13	2.1	1-Prematurity
1	0	1.43	0	35	2	5	5	4	33	3	1		0	0	1	4	0	1	1	2	1		0	1-Prematurity	0	13	12		14	1.52	1-Prematurity
0	0	1.65	0	19	3	5	2	2	34		1	34	0	0	1	2	0	1	1	2	1	1.7	0	1-Prematurity	0	13	13	1-Discharged home alive	13	1.7	1-Prematurity
0	0	1.66	1	18	2	4	1	1	30		1		0	0	1	4	0	0	1	1	1	1.6	0	1-Prematurity	0	13	13	1-Discharged home alive	14	1.47	1-Prematurity
0	0	2.01	0	17	1	4	1	1	35		1		0	0	1	1	0	1	1	1	1		0	1-Prematurity	0	13	13	1-Discharged home alive	13	2.1	1-Prematurity
0	0	2.93	0		2	8	2	2			99		0	0	0	4	0	0	1	2	0	2.71	2	3-Birth asphyxia	0	13	13	1-Discharged home alive	14	3.24	3-Birth asphyxia
0	0	2.19	0	30	1	5	4	4	38	4	1		0	0	0		0	0	1	4	3		0	6-Low birth weight	0	13	13	1-Discharged home alive	14	2.35	8-Congenital anomaly
5	0	3.2	0	20	2	5	1	1			77		0	0	0	4	0	1	1	2	1	3.2	0	4-Infection	0	18	13	1-Discharged home alive	19	3.41	4-Infection
0	0	2.04	0	22	2	4	1	1	31	3	1		0	0	1	1	0	1	1	1	0	2.1	2	1-Prematurity	0	13	13	1-Discharged home alive	14	1.84	1-Prematurity
1	0	2.54	0	37	2	5	3	2	42		1		0	0	0	4	0	1	1	2	1	2.8	0	4-Infection	0	14	13	1-Discharged home alive	15	2.68	3-Birth asphyxia
18	0	3.35	0	20	2	5	1	1	40	5	1		0	0	0	3	0	0	1	2	0	4.2	2	4-Infection	0	31	13	1-Discharged home alive	30	3.82	4-Infection
1	0	1.19	0	24	1	4	4	2	28	4	2		1	0	0		99	0	1	2	1	1.19	0	1-Prematurity	1	14	13	3-Died				14	1-Prematurity
0	0	2.27	1	28	3	4	6	6			77		1	0	1	4	0	0	1	2	0		2	3-Birth asphyxia	0	13	13	1-Discharged home alive	14	1.96	1-Prematurity
1	0	1.9	0	23	2	8	2	2	32	0	1	33	1	0	1	1	0	0	1	4	4		0	1-Prematurity	0	14	13	1-Discharged home alive	15	2	1-Prematurity
2	0	2.77	0	17	2	5	1	1			77		0	0	0	5	0	1	1	2	0	3.4	0	9-Other (specify)	0	15	13	1-Discharged home alive	16	2.99	3-Birth asphyxia
0	0	2.35	0	27	4	8	4	3	34		1		0	0	1	3	0	1	2	1	1	2.3	0	1-Prematurity	0	13	13	1-Discharged home alive	13	2.09	1-Prematurity
0	0	1.66	0	30	2	99	6	7			77		0	0	0	1	0	1	2	1	1	1.47	0	1-Prematurity	0	13	13	1-Discharged home alive	13	1.7	1-Prematurity
0	0	1.98	0	30	2	99	6	7	30		99		0	0	0	1	0	1	2	1	1	1.8	0	1-Prematurity	0	13	13	1-Discharged home alive	13	1.87	1-Prematurity
0	0	2.35	0		2	5	4	4	34		99		0	0	0	2	99	0	2	1	1	2.4	0	1-Prematurity	0	13	13	1-Discharged home alive	13	2.34	6-Low birth weight
0	0	2	0	17	2	5	1	1			99		0	0	1	4	0	0	1	1	0	2.4	2	1-Prematurity	0	13	13	1-Discharged home alive	14	1.92	1-Prematurity
0	0	1.86	0	22	1	5	2	2			99		0	0	1		0	1	1	4	4		0	1-Prematurity	0	13	13	1-Discharged home alive	14	1.9	1-Prematurity
0	0	2	1	18	1	5	2	1	31	5	1		1	0	1	3	0	0	2	2	1		0	1-Prematurity	0	13	13	1-Discharged home alive	14	1.88	1-Prematurity
3	0	3.48	0	36	2	8	11	3	40		1		0	0	1	3	0	0	1	2	1	3.9	0	4-Infection	0	16	13	1-Discharged home alive	16	3.8	4-Infection
0	0	1.29	0	25	2	5	7	7	24	5	1		0	0	1	1	0	0	1	1	1		0	1-Prematurity	0	13	13	1-Discharged home alive	30	1.52	1-Prematurity
0	0	1.55	1	17	2	99	2	2			77		1	0	1	1	0	0	1	1	0	1.55	2	1-Prematurity	0	13	13	1-Discharged home alive	14	1.53	1-Prematurity
1	0	2.27	1	20	4	8	3	2			77		0	0	0	4	0	1	2	2	1	2.6	0	3-Birth asphyxia	0	14	13	1-Discharged home alive	14	2.65	3-Birth asphyxia
1	0	2.97	1	36	3	4	10	9			77		1	0	0	1	0	1	1	2	1	3.2	0	2-Respiratory distress	0	14	13	1-Discharged home alive	15	3.31	3-Birth asphyxia
0	0	1.98	0	23	3	8	2	2			77		0	0	1	4	0	1	1	1	1	1.98	0	1-Prematurity	0	13	13	1-Discharged home alive	14	1.97	1-Prematurity
0	0	1.41	0	19	2	4	1	1	35	4	1		0	0	0	6	0	1	1	1	1	1.42	0	1-Prematurity	0	13	13	1-Discharged home alive	13	1.66	5-Hypoglycemia
3	0	2.16	0	38	1	4	4	3	38	1	1		0	0	0	3	0	0	1	2	0	2.4	2	8-Congenital anomaly (specify)	0	16	13	1-Discharged home alive	17	2.57	8-Congenital anomaly
0	0	1.71	0	19	1	4	1	1	32		1		0	0	1		0	1	1	2	1	2.3	0	1-Prematurity	0	13	13	1-Discharged home alive	14	1.54	1-Prematurity
0	0	2.18	0	23	3	4	3	2	36	6	1		0	0	1	4	0	1	1	2	1	2.5	0	3-Birth asphyxia	0	13	13	1-Discharged home alive	14	2.09	1-Prematurity
0	0	2.83	0	17	3	8	1	1			77		0	0	0	4	0	0	1	2	1	3	0	3-Birth asphyxia	0	13	13	1-Discharged home alive	14	3.01	3-Birth asphyxia
0	0	2.27	1	21	2	5	3	2	42	0	99		1	0	0	4	0	1	1	1	0	2.27	2	3-Birth asphyxia	0	13	13	1-Discharged home alive	14	2.32	3-Birth asphyxia
0	0	1.9	0	23	2	8	2	1			77		0	0	1	3	0	1	1	1	0	2	2	1-Prematurity	0	13	13	1-Discharged home alive	14	1.92	1-Prematurity
1	0	3.29	0	30	4	8	3	3	40		99		0	0	1	5	1	1	1	1	0	3.5	2	4-Infection	0	14	13	1-Discharged home alive	15	3.23	4-Infection
7	0	3.65	0	27	3	5	4	3	39	5	1		0	0	1	5	0	0	1	2	1	3.5	0	9-Other (specify)	1	20	13	1-Discharged home alive	20	3.78	9-Other
0	0	2.22	0	24	3	8	2	2	30	2	1		0	0	1	3	0	0	1	4	3		0	1-Prematurity	0	13	13	1-Discharged home alive	14	2	6-Low birth weight
0	0	2.16	0	37	3	99	12	11			1		0	0	1		0	0	1	1	1	2.1	0	1-Prematurity	0	13	13	1-Discharged home alive	34	2.13	1-Prematurity
0	0	1.73	0	30	1	4	3	3	37	2	1		1	0	1	3	0	0	1	2	1	1.66	0	1-Prematurity	0	13	13	1-Discharged home alive	35	1.78	1-Prematurity
1	0	3.14	0	35	2	5	7	6	42	2	1		0	0	0	5	0	1	1	2	0	3.5	2	3-Birth asphyxia	0	14	13	1-Discharged home alive	14	3.36	3-Birth asphyxia
1	0	.8	0	30	1	5					1		0	0	1		0	1	1	1	1		0	1-Prematurity	0	15	14	3-Died				14	3-Birth asphyxia
0	0	1.5	0	34	2	5	11	8	32		1		0	0	1	3	0	1	1	1	1	1.5	0	1-Prematurity	0	14	14	1-Discharged home alive	14	1.51	1-Prematurity
1	0	3.04	0	22	1	5	4	4			77		0	0	0	4	1	0	1	2	1	3.2	0	3-Birth asphyxia	0	15	14	1-Discharged home alive	16	3.17	3-Birth asphyxia
8	0	3.4	0	22	2	8	3	3	40	0	1		0	1	0	4	0	0	1	2	1	3.5	0	4-Infection	0	22	14	1-Discharged home alive	23	3.65	4-Infection
1	0	3.2	0	36	3	5	5	5			77		0	0	1	3	0	0	1	2	1	3.3	0	3-Birth asphyxia	0	15	14	1-Discharged home alive	16	3.08	3-Birth asphyxia
5	0	3.12	0	19	2	5	1	1			77		0	0	0		0	0	1	2	1	3.9	0	4-Infection	0	19	14	1-Discharged home alive	21	3.89	4-Infection
2	0	2.57	0	20	2	5	1	1	40		1		0	0	0	5	0	0	1	2	1		0	4-Infection	0	16	14	1-Discharged home alive	16	3.18	4-Infection
0	0	3.51	0	27	2	5	4	3	40	1	1		0	0	0	3	0	0	1	1	0	3.5	2	3-Birth asphyxia	0	14	14	1-Discharged home alive	15	3.69	3-Birth asphyxia
0	0	1.85	0	22	3	4	1	2	36	0	1		1	0	0	2	0	1	2	2	1	1.9	0	1-Prematurity	0	14	14	1-Discharged home alive	14	2.07	1-Prematurity
13	0	1.29	0	27	1	5	1	2			77		0	0	0	4	0	1	2	2	0	1.9	2	4-Infection	0	27	14	1-Discharged home alive	28	1.67	9-Other
16	0	4.2	0	25	1	5	1	1			99		0	0	0	6	1	0	1	1	1	3.4	0	4-Infection	0	30	14	1-Discharged home alive	30	4.78	4-Infection
0	0	1.61	0	19	1	5	1	1	33		99		1	0	1	1	0	0	1	1	1	1.6	0	1-Prematurity	0	14	14	1-Discharged home alive	15	1.57	1-Prematurity
4	0	4.02	0	20	2	5	3	3	40		1		0	0	0	5	0	1	1	2	1		0	4-Infection	0	18	14	1-Discharged home alive	18	4	4-Infection
0	0	1.57	0	20	1	5	1	1	34	4	1		0	0	0	3	0	1	1	1	1	1.6	0	1-Prematurity	0	14	14	1-Discharged home alive	14	1.58	1-Prematurity
0	0	1.34	0	20	1	4	1	1	32	5	1		1	0	1	1	1	1	1	2	1	1.26	0	1-Prematurity	0	14	14	3-Died				15	1-Prematurity
0	0	2.15	0	27	1	5	4	4			77		1	0	0		1	1	1	1	0	2.15	2	3-Birth asphyxia	0	14	14	1-Discharged home alive	13	2.25	3-Birth asphyxia
2	0	2.47	0	20	1	5	1	1	37	4	1		0	0	1	3	0	99	1	2	1		0	4-Infection	0	16	14	1-Discharged home alive	16	2.5	3-Birth asphyxia
27	0	1.8	0	25	2	5	1	1	35	3	1		0	0	1	5	0	0	2	2	1	2.4	0	1-Prematurity	1	41	14	1-Discharged home alive	40	1.9	1-Prematurity
15	0	3.79	0	25	4	5	1	1	42		1		0	0	0	2	0	1	1	2	1	3.45	0	4-Infection	0	29	14	1-Discharged home alive	30	3.94	4-Infection
7	0	1.27	0	37	4	4	4	4			77		0	0	0	4	0	0	2	2	0	1.5	2	1-Prematurity	0	21	14	1-Discharged home alive	20	1.5	1-Prematurity
0	0	1.74	0	29	1	8	4	5	36	3	1		0	0	1	5	0	1	2	2	1	1.6	0	1-Prematurity	0	14	14	1-Discharged home alive	15	1.71	1-Prematurity
0	0	1.65	0	35	2	5	6	6	31		2		0	0	0	1	1	1	1	1	0	1.7	2	1-Prematurity	0	14	14	1-Discharged home alive	4	1.56	1-Prematurity
5	0	1.37	0	36	2	8	7	7			77		0	0	1	5	0	0	2	4	3		0	1-Prematurity	0	19	14	1-Discharged home alive	19	1.65	1-Prematurity
0	0	2.34	0	29	2	8	4	4			99		0	0	1	6	0	0	1	2	1		0	2-Respiratory distress	0	14	14	1-Discharged home alive	14	2.1	1-Prematurity
0	0	3.02	0	21	1	4	1	1			1		0	0	1	4	0	0	1	2	1	3	0	3-Birth asphyxia	0	14	14	1-Discharged home alive	22	3.02	3-Birth asphyxia
3	0	1.92	0	21	3	7	1	1	36	4	1		0	0	1	3	0	0	1	2	1	2.4	0	9-Other (specify)	0	17	14	1-Discharged home alive	14	2.34	9-Other
2	0	3.1	0	24	2	4	3	3			77		0	0	1	2	0	0	1	2	0		2	4-Infection	0	16	14	1-Discharged home alive	17	3.38	4-Infection
1	0	2.53	0	18	1	5	2	1	38	2	1		0	0	0	5	0	0	1	2	1	2.7	0	3-Birth asphyxia	0	15	14	1-Discharged home alive	14	2.82	3-Birth asphyxia
4	0	2.7	0	29	1	5	4	3			99		0	0	0	3	0	1	1	2	1		0	3-Birth asphyxia	0	18	14	1-Discharged home alive	19	3.3	3-Birth asphyxia
0	0	1.8	0	19	3	5	2	1	33		1		0	0	0	2	0	1	1	3	3	1.8	0	1-Prematurity	0	14	14	1-Discharged home alive	14	1.8	1-Prematurity
0	0	1.58	0	31	2	4	7	8	31	2	1		0	0	0	3	0	0	2	2	1	1.67	0	1-Prematurity	0	14	14	1-Discharged home alive	15	1.64	1-Prematurity
0	0	1.69	0	31	2	4	7	8	31	2	1		0	0	0	3	0	1	2	2	1	1.77	0	1-Prematurity	0	14	14	1-Discharged home alive	15	1.69	1-Prematurity
1	0	1.67	0	23	2	5	1	1	36	5	1		0	0	0	3	0	0	1	2	1	2	0	1-Prematurity	0	15	14	2-Referred						1
11	0	3.4	0	26	2	7	3	3	40	1	1		0	0	1	4	0	1	1	2	1	3.5	0	4-Infection	0	25	14	1-Discharged home alive	18	4.3	4-Infection
1	0	2.48	0	23	3	5	1	1	43	1	1		0	0	0	4	0	1	1	2	1	2.6	0	3-Birth asphyxia	0	15	14	1-Discharged home alive	16	3.02	3-Birth asphyxia
52	0	1.42	0	19	2	5	1	1	32	0	1		0	0	0	2	0	0	1	2	1	1.9	0	9-Other (specify)	0	66	14	1-Discharged home alive	67	1.57	9-Other
0	0	2.61	0	19	1	5	1	1	39		1		0	0	0	6	0	0	1	2	1		0	3-Birth asphyxia	0	14	14	1-Discharged home alive	15	2.82	3-Birth asphyxia
11	0	3.39	0	28	1	4	5	5			77		0	0	0		0	0	1	2	1	3	0	4-Infection	0	25	14	1-Discharged home alive	25	3.56	4-Infection
0	0	1.91	0	24	2	8	1	2	34	1	1		0	0	1	4	0	1	2	1	0	1.9	2	1-Prematurity	0	14	14	1-Discharged home alive	14	1.77	1-Prematurity
0	0	3.5	0	23	1	8	3	2			99		0	0	0	4	0	0	1	2	1		0	3-Birth asphyxia	0	14	14	1-Discharged home alive	15	3.53	3-Birth asphyxia
4	0	3.15	0	29	2	4	3	3	40	5	1		0	0	1	6	0	0	1	2	1	3.5	0	1-Prematurity	1	18	14	1-Discharged home alive	19	3.67	4-Infection
0	0	1.67	1	24	2	5	2	2	31	0	1		0	0	0	4	0	1	1	1	0	1.6	2	1-Prematurity	0	14	14	1-Discharged home alive	15	1.55	1-Prematurity
3	0	3.23	0	21	1	5	2	2			99		0	0	1	5	0	0	1	2	1	3.5	0	4-Infection	0	17	14	1-Discharged home alive	17	3.66	4-Infection
1	0	3	0	20	2	4	1	1			77		1	0	0	4	0	0	1	2	1	3	0	3-Birth asphyxia	0	15	14	1-Discharged home alive	16	3.35	3-Birth asphyxia
0	0	3.79	0	27	1	5	3	3			1		0	0	0	4	1	0	1	1	1	3.7	0	3-Birth asphyxia	0	14	14	1-Discharged home alive	15	3.62	3-Birth asphyxia
0	0	1.96	0	28	2	5	1	2	35		99		0	0	1	2	0	1	2	1	1	1.9	0	1-Prematurity	0	14	14	1-Discharged home alive	15	1.92	1-Prematurity
0	0	3.55	1	30	2	5	4	4	36		1		1	0	0	4	0	0	1	1	0	3.5	2	3-Birth asphyxia	0	14	14	1-Discharged home alive	14	3.74	3-Birth asphyxia
0	0	1.91	0	21	2	4	2	2			1		0	0	1	4	0	0	1	4	3		0	1-Prematurity	0	15	15	1-Discharged home alive	15	1.75	1-Prematurity
0	0	3.6	0	30	2	7	8	6	40	0	1		0	0	0	5	1	1	1	1	1	4	0	9-Other (specify)	0	15	15	1-Discharged home alive	16	3.55	5-Hypoglycemia
0	0	2.05	0	35	1	4	6	7			77		0	0	1	3	0	0	2	1	1	2.06	0	1-Prematurity	0	15	15	1-Discharged home alive	16	1.8	1-Prematurity
0	0	1.67	0	35	1	4	6	7			77		0	0	1	3	0	0	2	2	1	1.8	0	1-Prematurity	0	15	15	1-Discharged home alive	16	1.68	1-Prematurity
0	0	1.32	0	19	1	5	2	2	31		1		0	0	1	1	1	0	1	1	1	1.3	0	1-Prematurity	0	15	15	1-Discharged home alive	16	1.51	1-Prematurity
11	0	3.31	0	20	1	8	1	1	40		1		0	0	1		0	0	1	99	99		0	4-Infection	0	26	15	1-Discharged home alive	20	3.12	4-Infection
0	0	1.48	0	21	1	5	3	2	36		1		0	0	1	3	0	1	2	1	1	1.1	0	1-Prematurity	0	15	15	1-Discharged home alive	17	1.54	1-Prematurity
1	0	1.67	0	21	1	5	3	2	36		1		0	0	1	3	0	1	1	4	3		0	1-Prematurity	0	16	15	1-Discharged home alive	17	1.72	1-Prematurity
4	0	4.08	0	28	3	5	4	4			1		0	0	0	4	0	0	1	2	1	4.2	0	4-Infection	0	19	15	1-Discharged home alive	36	4.12	4-Infection
9	0	2.21	0	25	3	7	1	1	42	2	1		0	0	1	3	0	0	1	2	0	3	2	4-Infection	0	24	15	1-Discharged home alive	25	2.45	4-Infection
22	0	3.52	0	25	2	5	3	2			77		0	1	0	1	0	1	1	2	1	3.5	0	4-Infection	0	37	15	1-Discharged home alive	23	3.7	4-Infection
0	0	1.71	0	25	1	4	4	4	33		1		0	0	1	1	1	1	1	2	1	1.85	0	1-Prematurity	0	15	15	1-Discharged home alive	16	1.85	1-Prematurity
0	0	1.57	0	29	1	5	4	4	34	0	1		0	0	0	5	1	1	2	1	1	1.5	0	1-Prematurity	0	15	15	1-Discharged home alive	16	1.64	1-Prematurity
0	0	2.39	1	29	1	5	4	4	34	0	1		0	0	1	5	1	0	2	1	1	2.3	0	1-Prematurity	0	15	15	1-Discharged home alive	15	2.42	1-Prematurity
1	0	1.13	0	33	2	8	3	4			77		0	0	0	4	1	1	2	2	1		0	5-Hypoglycemia	0	16	15	2-Referred						1
0	0	1.52	0	20	1	4	1	2	35	0	1		0	0	1	4	0	1	2	1	1	1.5	0	6-Low birth weight	0	15	15	1-Discharged home alive	16	1.51	1-Prematurity
3	0	2.68	0	20	1	5	1	1	39	4	1		0	0	0	5	0	1	1	2	1	3.2	0	3-Birth asphyxia	0	18	15	1-Discharged home alive	16	2.75	3-Birth asphyxia
2	0	1.31	0	17	1	5	1	1			77		0	0	1	2	0	0	1	4	3		0	1-Prematurity	0	17	15	1-Discharged home alive	18	1.52	1-Prematurity
0	0	2.13	0	21	3	4	3	1	42		1		0	0	1	5	0	0	1	1	0	2.2	2	3-Birth asphyxia	0	15	15	1-Discharged home alive	15	2.38	3-Birth asphyxia
1	0	2.3	0	19	3	7	1	1	40	3	1		0	0	0	3	0	0	1	2	1		0	3-Birth asphyxia	0	16	15	1-Discharged home alive	16	3.32	3-Birth asphyxia
5	0	1.92	0	29	3	7	6	6			77		0	0	0		77	1	1	4	4		0	4-Infection	0	20	15	1-Discharged home alive	21	1.87	4-Infection
4	0	3.64	0	22	2	5	3	3	40	2	1		0	0	1	4	0	1	1	2	1	3.8	0	4-Infection	0	19	15	1-Discharged home alive	20	4.24	4-Infection
0	0	2.83	0	21	2	4	3	3			1		0	0	1	3	0	1	1	2	0	2.6	2	3-Birth asphyxia	0	15	15	1-Discharged home alive	15	3.13	3-Birth asphyxia
0	0	2.65	0	21	2	5	2	1	38	1	1		0	0	0	4	0	0	1	1	1	2.6	0	3-Birth asphyxia	0	15	15	1-Discharged home alive	15	2.72	3-Birth asphyxia
2	0	3.48	0		4	7	4	3	43	3	1		0	0	0	4	0	1	1	2	1	4	0	3-Birth asphyxia	0	17	15	1-Discharged home alive	17	3.81	3-Birth asphyxia
5	0	3.37	0	38	1	1	4	2	39	4	1		0	0	1	4	1	1	1	1	0	3.6	2	4-Infection	0	20	15	1-Discharged home alive	11	3.41	4-Infection
6	0	2.61	0	20	1	5	2	1			77		0	0	0	2	0	0	1	2	1	2.7	0	4-Infection	0	21	15	1-Discharged home alive	22	2.79	4-Infection
0	0	1.37	0	19	1	4	1	1	30		1		0	0	1	2	0	0	1	1	1		0	1-Prematurity	0	15	15	1-Discharged home alive	16	1.52	1-Prematurity
0	0	.61	0	28	1	5	4	4			77		1	0	1	1	0	0	2	4	3		0	1-Prematurity	0	15	15	3-Died				15	1-Prematurity
2	0	1.6	1	25	2	8	1	1	34		99		1	0	1		0	1	2	2	1	2.2	0	1-Prematurity	0	17	15	1-Discharged home alive	18	2	1-Prematurity
1	0	3.87	0	24	2	8	3	2	42	0	1		0	0	0	2	0	0	1	2	1		0	3-Birth asphyxia	0	16	15	1-Discharged home alive	12	3.77	3-Birth asphyxia
1	0	3.07	0	30	1	4	5	3			99		0	0	1	4	0	0	1	2	1	3	0	3-Birth asphyxia	0	16	15	1-Discharged home alive	16	3.4	3-Birth asphyxia
[truncated: 495 more rows]
